# Supplementary material for: Orchidaceae in Puglia (Italy): Consistency, Distribution, and Conservation
Source: Plants (Basel). 2023 Jun 5;12(11):2223. doi: 10.3390/plants12112223 (PMC10255703; doi:10.3390/plants12112223)
Supplement: Supplementary file 1 [file plants-12-02223-s001.zip]

Archive with 1 entries (1 files):
- plants-2384658-supplementary.xlsx
