# Supplementary material for: Orchidaceae in Puglia (Italy): Consistency, Distribution, and Conservation
Source: Plants (Basel). 2023 Jun 5;12(11):2223. doi: 10.3390/plants12112223 (PMC10255703; doi:10.3390/plants12112223)
Supplement: Supplementary file 1 [file plants-12-02223-s001.zip › plants-2384658-supplementary.xlsx]

## Sheet: Annex S1
Table S1: Examined reports of Orchidaceae in Puglia (Italy).
Reported taxon	Nomenclature according to [4]	Updated nomenclature	Endemic to Italy	Occurring site	Municipality	Province	Reference number	References
Anacamptis berica Doro		Anacamptis berica Doro	E	Borgo Celano	San Marco in Lamis	Foggia	40	Doro, D. Anacamptis berica, nuova specie allotetraploide. Giros Orch. Spont. Eur. 2021, 64 (2), 265-277.
Anacamptis collina (Banks & Sol. ex Russell) R.M.Bateman, Pridgeon & M.W.Chase	Anacamptis collina (Banks & Sol. ex Russell) R.M.Bateman, Pridgeon & M.W.Chase	Anacamptis collina (Banks & Sol. ex Russell) R.M.Bateman, Pridgeon & M.W.Chase		Stinco	Mattinata	Foggia	22	Rossini, A.; Quitadamo, G. Segnalazioni di orchidee rare nel Gargano. GIROS Notizie 2002, 21, 25-27.
Orchis collina Banks & Sol. ex Russell	Anacamptis collina (Banks & Sol. ex Russell) R.M.Bateman, Pridgeon & M.W.Chase	Anacamptis collina (Banks & Sol. ex Russell) R.M.Bateman, Pridgeon & M.W.Chase		Mattinata	Mattinata	Foggia	41	Rossini, A.; Quitadamo, G. Ophrys lucifera Devilers-Tersch. & Devillers. GIROS Notizie 2002, 20, 12-13.
Orchis collina Solander	Anacamptis collina (Banks & Sol. ex Russell) R.M.Bateman, Pridgeon & M.W.Chase	Anacamptis collina (Banks & Sol. ex Russell) R.M.Bateman, Pridgeon & M.W.Chase		NP Alta Murgia	Gravina in Puglia	Bari	42	Perrino, P.; Laghetti, G.; Tersi, M. Modern concepts for the sustainable use of Plant Genetic Resources in the Mediterranean natural protected areas: the case study of the Alta Murgia Park (Italy). Genet. Resour. Crop Evol. 2006, 53, 695-710. https://doi.10.1007/s10722-004-3942-x
Orchis collina Banks & Sol. ex Russell	Anacamptis collina (Banks & Sol. ex Russell) R.M.Bateman, Pridgeon & M.W.Chase	Anacamptis collina (Banks & Sol. ex Russell) R.M.Bateman, Pridgeon & M.W.Chase		Monte Castiglione	Faeto	Foggia	43	Perrino, E.V.; Cavallaro, V. Flora delle praterie di Monte Castiglione (Alta Murgia-Puglia). Interdipendenze 2011, 3, 31-45. https://doi.10.4447/int.3110011.
Anacamptis collina (Banks & Sol. ex Russell) R.M.Bateman, Pridgeon & M.W.Chase	Anacamptis collina (Banks & Sol. ex Russell) R.M.Bateman, Pridgeon & M.W.Chase	Anacamptis collina (Banks & Sol. ex Russell) R.M.Bateman, Pridgeon & M.W.Chase		Porto Selvaggio	Nardò	Lecce	44	Inguscio, S.; Rossi, E.; Scarpina, L.; Medagli, P. Guida alle Orchidee del Parco Naturale Regionale Porto Selvaggio e Palude del Capitano; Editrice Salentina, Galatina, 2012; pp. 1-77.
Anacamptis collina (Banks & Sol. ex Russell) R.M.Bateman, Pridgeon & M.W.Chase	Anacamptis collina (Banks & Sol. ex Russell) R.M.Bateman, Pridgeon & M.W.Chase	Anacamptis collina (Banks & Sol. ex Russell) R.M.Bateman, Pridgeon & M.W.Chase		Porto Selvaggio	Nardò	Lecce	44	Inguscio, S.; Rossi, E.; Scarpina, L.; Medagli, P. Guida alle Orchidee del Parco Naturale Regionale Porto Selvaggio e Palude del Capitano; Editrice Salentina, Galatina, 2012; pp. 1-77.
Anacamptis collina (Banks & Sol. ex Russell) R.M.Bateman, Pridgeon & M.W.Chase	Anacamptis collina (Banks & Sol. ex Russell) R.M.Bateman, Pridgeon & M.W.Chase	Anacamptis collina (Banks & Sol. ex Russell) R.M.Bateman, Pridgeon & M.W.Chase		Bosco Difesa Grande	Gravina in Puglia	Bari	27	D'Alonzo, F. Le orchidee della Murgia barese e materana. Parco Nazionale dell'Alta Murgia barese - Parco Regionale della Murgia materana - Bosco Difesa Grande. GIROS Notizie 2013, 54, 24-38.
Anacamptis collina (Banks & Sol. ex Russell) R.M.Bateman, Pridgeon & M.W.Chase	Anacamptis collina (Banks & Sol. ex Russell) R.M.Bateman, Pridgeon & M.W.Chase	Anacamptis collina (Banks & Sol. ex Russell) R.M.Bateman, Pridgeon & M.W.Chase		NP Alta Murgia	Gravina in Puglia	Bari	27	D'Alonzo, F. Le orchidee della Murgia barese e materana. Parco Nazionale dell'Alta Murgia barese - Parco Regionale della Murgia materana - Bosco Difesa Grande. GIROS Notizie 2013, 54, 24-38.
Anacamptis collina (Banks & Sol. ex Russell) R.M.Bateman, Pridgeon & M.W.Chase	Anacamptis collina (Banks & Sol. ex Russell) R.M.Bateman, Pridgeon & M.W.Chase	Anacamptis collina (Banks & Sol. ex Russell) R.M.Bateman, Pridgeon & M.W.Chase			San Giovanni Rotondo	Foggia	31	Perilli, M. Ritrovamenti nel Gargano interno di Orchidaceae a fiori apo e ipocromatici e di un'intera popolazione di Serapias lingua con lusus fiorali. GIROS Orch. Spont. Eur. 2015, 58 (2), 338-342.
Anacamptis collina (Banks & Sol. ex Russell) R.M.Bateman, Pridgeon & M.W.Chase	Anacamptis collina (Banks & Sol. ex Russell) R.M.Bateman, Pridgeon & M.W.Chase	Anacamptis collina (Banks & Sol. ex Russell) R.M.Bateman, Pridgeon & M.W.Chase		Bosco La Lizza e Macchia del Pagliarone	Frigole	Lecce	45	Lumare, F.; Medagli, P.; Biagioli, M. Studio nomenclaturale e morfometrico su un raro ibrido del Salento (Puglia): Anacamptis x dafnii nothosubsp. camparonensis (A. collina x A. papilionacea subsp. papilionacea). GIROS Orch. Spont. Eur. 2016, 59 (2), 427-440.
Anacamptis collina (Banks & Sol. ex Russell) R.M.Bateman, Pridgeon & M.W.Chase	Anacamptis collina (Banks & Sol. ex Russell) R.M.Bateman, Pridgeon & M.W.Chase	Anacamptis collina (Banks & Sol. ex Russell) R.M.Bateman, Pridgeon & M.W.Chase		Bosco Quarto, PN Alta Murgia	Toritto	Bari	46	D'Alonzo, F.; Perilli, M.; Biagioli, M. Tre nuovi ibridi naturali di Ophrys nella Murgia materana (Basilicata) e barese (Puglia). GIROS Orch. Spont. Eur. 2017, 60 (2), 404-420.
Anacamptis collina (Banks & Sol. ex Russell) R.M.Bateman, Pridgeon & M.W.Chase	Anacamptis collina (Banks & Sol. ex Russell) R.M.Bateman, Pridgeon & M.W.Chase	Anacamptis collina (Banks & Sol. ex Russell) R.M.Bateman, Pridgeon & M.W.Chase			Maruggio	Taranto	47	Dura, T.; Baldacconi, R. Seconda segnalazione di Ophrys speculum nella provincia di Taranto (Puglia). GIROS Orch. Spont. Eur. 2018, 61 (2), 435-438.
Anacamptis collina (Banks & Sol. ex Russell) R.M.Bateman, Pridgeon & M.W.Chase	Anacamptis collina (Banks & Sol. ex Russell) R.M.Bateman, Pridgeon & M.W.Chase	Anacamptis collina (Banks & Sol. ex Russell) R.M.Bateman, Pridgeon & M.W.Chase		Gargano	Manfredonia	Foggia	48	D'Alonzo, F.; Perilli, M.; Biagioli, M. Quattro nuovi ibridi naturali di Ophrys nel Parco Nazionale del Gargano (Foggia, Puglia settentrionale). GIROS Orch. Spont. Eur. 2018, 61 (1), 60-78.
Anacamptis collina (Banks & Sol. ex Russell) R.M.Bateman, Pridgeon & M.W.Chase	Anacamptis collina (Banks & Sol. ex Russell) R.M.Bateman, Pridgeon & M.W.Chase	Anacamptis collina (Banks & Sol. ex Russell) R.M.Bateman, Pridgeon & M.W.Chase		Grumo Appula	Grumo Appula	Bari	49	D'Alonzo, F.; Perilli, M.; Biagioli, M. Sei nuovi ibridi di Ophrys, cinque nella Murgia barese (Puglia) e uno in Basilicata. GIROS Orch. Spont. Eur. 2019, 62 (2), 320-349.
Anacamptis collina (Banks & Sol. ex Russell) R.M.Bateman, Pridgeon & M.W.Chase	Anacamptis collina (Banks & Sol. ex Russell) R.M.Bateman, Pridgeon & M.W.Chase	Anacamptis collina (Banks & Sol. ex Russell) R.M.Bateman, Pridgeon & M.W.Chase		San Marco in Lamis	San Marco in Lamis	Foggia	50	D'Alonzo, F.; Perilli, M.; Biagioli, M. Nuovi ibridi di Ophrys in Puglia e Basilicata. GIROS Orch. Spont. Eur. 2019, 62 (1), 161-178.
Anacamptis collina (Banks & Sol. ex Russell) R.M.Bateman, Pridgeon & M.W.Chase	Anacamptis collina (Banks & Sol. ex Russell) R.M.Bateman, Pridgeon & M.W.Chase	Anacamptis collina (Banks & Sol. ex Russell) R.M.Bateman, Pridgeon & M.W.Chase		Bosco Cuturi	Manduria	Taranto	51	Lumare, F.; Medagli, P.; Anelli, S. Presenza di Barlia robertiana nel Salento leccese e Tarantino. GIROS Orch. Spont. Eur. 2020, 63 (2), 464-471.
Anacamptis collina (Banks & Sol. ex Russell) R.M.Bateman, Pridgeon & M.W.Chase	Anacamptis collina (Banks & Sol. ex Russell) R.M.Bateman, Pridgeon & M.W.Chase	Anacamptis collina (Banks & Sol. ex Russell) R.M.Bateman, Pridgeon & M.W.Chase		Bosco Cuturi	Manduria	Taranto	52	Lumare, F.; Medagli, P.; Turco, A.; Dura, T.; Anelli, S. Le Orchidacee del Bosco Cuturi. GIROS Orch. Spont. Eur. 2020, 63 (1), 199-206.
Anacamptis collina (Banks & Sol. ex Russell) R.M.Bateman, Pridgeon & M.W.Chase	Anacamptis collina (Banks & Sol. ex Russell) R.M.Bateman, Pridgeon & M.W.Chase	Anacamptis collina (Banks & Sol. ex Russell) R.M.Bateman, Pridgeon & M.W.Chase		Macchie di San Cataldo	Lecce	Lecce	53	Lumare, F.; Medagli, P.; Anelli, S. Le Orchidacee delle Macchie di S. Cataldo (Lecce). GIROS Orch. Spont. Eur. 2020, 63 (1), 207-217.
Anacamptis collina (Banks & Sol. ex Russell) R.M.Bateman, Pridgeon & M.W.Chase	Anacamptis collina (Banks & Sol. ex Russell) R.M.Bateman, Pridgeon & M.W.Chase	Anacamptis collina (Banks & Sol. ex Russell) R.M.Bateman, Pridgeon & M.W.Chase		San Giovanni Rotondo	San Giovanni Rotondo	Foggia	54	D'Alonzo, F.; Perilli, M.; Biagioli, M. Due nuovi ibridi garganici di Ophrys sipontensis (Puglia). GIROS Orch. Spont Eur. 2020, 63 (1), 25-36.
Anacamptis collina (Banks & Sol. ex Russell) R.M.Bateman, Pridgeon & M.W.Chase	Anacamptis collina (Banks & Sol. ex Russell) R.M.Bateman, Pridgeon & M.W.Chase	Anacamptis collina (Banks & Sol. ex Russell) R.M.Bateman, Pridgeon & M.W.Chase		Manfredonia	Manfredonia	Foggia	54	D'Alonzo, F.; Perilli, M.; Biagioli, M. Due nuovi ibridi garganici di Ophrys sipontensis (Puglia). GIROS Orch. Spont Eur. 2020, 63 (1), 25-36.
Anacamptis collina (Banks & Sol. ex Russell) R.M.Bateman, Pridgeon & M.W.Chase	Anacamptis collina (Banks & Sol. ex Russell) R.M.Bateman, Pridgeon & M.W.Chase	Anacamptis collina (Banks & Sol. ex Russell) R.M.Bateman, Pridgeon & M.W.Chase		San Cataldo	Lecce	Lecce	55	Lumare, F.; Medagli, P.; Anelli, S. Osservazioni su una popolazione di Anacamptis collina alle macchie di San Cataldo (Lecce, Salento, Puglia). GIROS Orch. Spont. Eur. 2021, 64 (1), 87-98.
Anacamptis collina (Banks & Sol. ex Russell) R.M.Bateman, Pridgeon & M.W.Chase	Anacamptis collina (Banks & Sol. ex Russell) R.M.Bateman, Pridgeon & M.W.Chase	Anacamptis collina (Banks & Sol. ex Russell) R.M.Bateman, Pridgeon & M.W.Chase		Macchie di San Cataldo	Lecce	Lecce	55	Lumare, F.; Medagli, P.; Anelli, S. Osservazioni su una popolazione di Anacamptis collina alle macchie di San Cataldo (Lecce, Salento, Puglia). GIROS Orch. Spont. Eur. 2021, 64 (1), 87-98.
Anacamptis collina (Banks & Sol. ex Russell) R.M.Bateman, Pridgeon & M.W.Chase	Anacamptis collina (Banks & Sol. ex Russell) R.M.Bateman, Pridgeon & M.W.Chase	Anacamptis collina (Banks & Sol. ex Russell) R.M.Bateman, Pridgeon & M.W.Chase		Torre Canne	Fasano	Brindisi	55	Lumare, F.; Medagli, P.; Anelli, S. Osservazioni su una popolazione di Anacamptis collina alle macchie di San Cataldo (Lecce, Salento, Puglia). GIROS Orch. Spont. Eur. 2021, 64 (1), 87-98.
Anacamptis collina (Banks & Sol. ex Russell) R.M.Bateman, Pridgeon & M.W.Chase	Anacamptis collina (Banks & Sol. ex Russell) R.M.Bateman, Pridgeon & M.W.Chase	Anacamptis collina (Banks & Sol. ex Russell) R.M.Bateman, Pridgeon & M.W.Chase		Torre Rinalda	Lecce	Lecce	55	Lumare, F.; Medagli, P.; Anelli, S. Osservazioni su una popolazione di Anacamptis collina alle macchie di San Cataldo (Lecce, Salento, Puglia). GIROS Orch. Spont. Eur. 2021, 64 (1), 87-98.
Anacamptis collina (Banks & Sol. ex Russell) R.M.Bateman, Pridgeon & M.W.Chase	Anacamptis collina (Banks & Sol. ex Russell) R.M.Bateman, Pridgeon & M.W.Chase	Anacamptis collina (Banks & Sol. ex Russell) R.M.Bateman, Pridgeon & M.W.Chase		Torre Rinalda	Lecce	Lecce	55	Lumare, F.; Medagli, P.; Anelli, S. Osservazioni su una popolazione di Anacamptis collina alle macchie di San Cataldo (Lecce, Salento, Puglia). GIROS Orch. Spont. Eur. 2021, 64 (1), 87-98.
Anacamptis collina (Banks & Sol. ex Russell) R.M.Bateman, Pridgeon & M.W.Chase	Anacamptis collina (Banks & Sol. ex Russell) R.M.Bateman, Pridgeon & M.W.Chase	Anacamptis collina (Banks & Sol. ex Russell) R.M.Bateman, Pridgeon & M.W.Chase		Giorgilorio	Lecce	Lecce	55	Lumare, F.; Medagli, P.; Anelli, S. Osservazioni su una popolazione di Anacamptis collina alle macchie di San Cataldo (Lecce, Salento, Puglia). GIROS Orch. Spont. Eur. 2021, 64 (1), 87-98.
Anacamptis collina (Banks & Sol. ex Russell) R.M.Bateman, Pridgeon & M.W.Chase	Anacamptis collina (Banks & Sol. ex Russell) R.M.Bateman, Pridgeon & M.W.Chase	Anacamptis collina (Banks & Sol. ex Russell) R.M.Bateman, Pridgeon & M.W.Chase		Macchia del Pagliarone	Lecce	Lecce	55	Lumare, F.; Medagli, P.; Anelli, S. Osservazioni su una popolazione di Anacamptis collina alle macchie di San Cataldo (Lecce, Salento, Puglia). GIROS Orch. Spont. Eur. 2021, 64 (1), 87-98.
Anacamptis collina (Banks & Sol. ex Russell) R.M.Bateman, Pridgeon & M.W.Chase	Anacamptis collina (Banks & Sol. ex Russell) R.M.Bateman, Pridgeon & M.W.Chase	Anacamptis collina (Banks & Sol. ex Russell) R.M.Bateman, Pridgeon & M.W.Chase		Porto Selvaggio	Nardò	Lecce	55	Lumare, F.; Medagli, P.; Anelli, S. Osservazioni su una popolazione di Anacamptis collina alle macchie di San Cataldo (Lecce, Salento, Puglia). GIROS Orch. Spont. Eur. 2021, 64 (1), 87-98.
Anacamptis collina (Banks & Sol. ex Russell) R.M.Bateman, Pridgeon & M.W.Chase	Anacamptis collina (Banks & Sol. ex Russell) R.M.Bateman, Pridgeon & M.W.Chase	Anacamptis collina (Banks & Sol. ex Russell) R.M.Bateman, Pridgeon & M.W.Chase		Otranto	Otranto	Lecce	55	Lumare, F.; Medagli, P.; Anelli, S. Osservazioni su una popolazione di Anacamptis collina alle macchie di San Cataldo (Lecce, Salento, Puglia). GIROS Orch. Spont. Eur. 2021, 64 (1), 87-98.
Anacamptis collina (Banks & Sol. ex Russell) R.M.Bateman, Pridgeon & M.W.Chase	Anacamptis collina (Banks & Sol. ex Russell) R.M.Bateman, Pridgeon & M.W.Chase	Anacamptis collina (Banks & Sol. ex Russell) R.M.Bateman, Pridgeon & M.W.Chase		Muro Leccese	Muro Leccese	Lecce	55	Lumare, F.; Medagli, P.; Anelli, S. Osservazioni su una popolazione di Anacamptis collina alle macchie di San Cataldo (Lecce, Salento, Puglia). GIROS Orch. Spont. Eur. 2021, 64 (1), 87-98.
Anacamptis collina (Banks & Sol. ex Russell) R.M.Bateman, Pridgeon & M.W.Chase	Anacamptis collina (Banks & Sol. ex Russell) R.M.Bateman, Pridgeon & M.W.Chase	Anacamptis collina (Banks & Sol. ex Russell) R.M.Bateman, Pridgeon & M.W.Chase		Sannicola	Sannicola	Lecce	55	Lumare, F.; Medagli, P.; Anelli, S. Osservazioni su una popolazione di Anacamptis collina alle macchie di San Cataldo (Lecce, Salento, Puglia). GIROS Orch. Spont. Eur. 2021, 64 (1), 87-98.
Anacamptis collina (Banks & Sol. ex Russell) R.M.Bateman, Pridgeon & M.W.Chase	Anacamptis collina (Banks & Sol. ex Russell) R.M.Bateman, Pridgeon & M.W.Chase	Anacamptis collina (Banks & Sol. ex Russell) R.M.Bateman, Pridgeon & M.W.Chase		Santa Maria al Bagno	Nardò	Lecce	55	Lumare, F.; Medagli, P.; Anelli, S. Osservazioni su una popolazione di Anacamptis collina alle macchie di San Cataldo (Lecce, Salento, Puglia). GIROS Orch. Spont. Eur. 2021, 64 (1), 87-98.
Anacamptis collina (Banks & Sol. ex Russell) R.M.Bateman, Pridgeon & M.W.Chase	Anacamptis collina (Banks & Sol. ex Russell) R.M.Bateman, Pridgeon & M.W.Chase	Anacamptis collina (Banks & Sol. ex Russell) R.M.Bateman, Pridgeon & M.W.Chase		Macchie di San Cataldo	Lecce	Lecce	55	Lumare, F.; Medagli, P.; Anelli, S. Osservazioni su una popolazione di Anacamptis collina alle macchie di San Cataldo (Lecce, Salento, Puglia). GIROS Orch. Spont. Eur. 2021, 64 (1), 87-98.
Anacamptis collina (Banks & Sol. ex Russell) R.M.Bateman, Pridgeon & M.W.Chase	Anacamptis collina (Banks & Sol. ex Russell) R.M.Bateman, Pridgeon & M.W.Chase	Anacamptis collina (Banks & Sol. ex Russell) R.M.Bateman, Pridgeon & M.W.Chase		Bosco Cuturi	Manduria	Taranto	55	Lumare, F.; Medagli, P.; Anelli, S. Osservazioni su una popolazione di Anacamptis collina alle macchie di San Cataldo (Lecce, Salento, Puglia). GIROS Orch. Spont. Eur. 2021, 64 (1), 87-98.
Anacamptis collina (Banks & Sol. ex Russell) R.M.Bateman, Pridgeon & M.W.Chase	Anacamptis collina (Banks & Sol. ex Russell) R.M.Bateman, Pridgeon & M.W.Chase	Anacamptis collina (Banks & Sol. ex Russell) R.M.Bateman, Pridgeon & M.W.Chase		SS 99	Altamura	Bari	32	D'Alonzo, F.; Perilli, M.; Biagioli, M. Un nuovo ibrido di Ophrys (O. apulica x O. sipontensis) nella Murgia barese (Puglia centrale). GIROS Orch. Spont. Eur. 2022, 65 (2), 231-237.
Orchis coriophora L.	Anacamptis coriophora (L.) R.M.Bateman, Pridgeon & M.W.Chase	Anacamptis fragrans (Pollini) R.M.Bateman		M. Acuto, strada Mattinata-Monte S. Angelo		Foggia	74	Fanelli, G.; Lucchese, F.; Paura, B. Le praterie a Stipa austroitalica di due settori adriatici meridionali (Molise e Gargano). Fitosociologia 2001, 38 (2), 25-36.
Orchis fragrans Pollini	Anacamptis coriophora (L.) R.M.Bateman, Pridgeon & M.W.Chase	Anacamptis fragrans (Pollini) R.M.Bateman		Borgo Celano	San Marco in Lamis	Foggia	22	Rossini, A.; Quitadamo, G. Segnalazioni di orchidee rare nel Gargano. GIROS Notizie 2002, 21, 25-27.
Orchis coriophora L.	Anacamptis coriophora (L.) R.M.Bateman, Pridgeon & M.W.Chase	Anacamptis fragrans (Pollini) R.M.Bateman		Nature 2000 Site Laghi Alimini	Otranto	Lecce	56	Mele, C.; Caforio, F.; Marchiori, S. Remarkable species occurring in the Alimini Lakes (Apulia South Italy), an area proposed as Site of Community Interest. Bocconea 2006, 19, 253-260.
Anacamptis coriophora (L.) R.M. Bateman, Pridgeon & M.W. Chase subsp. fragrans (Pollini) R.M. Bateman, Pridgeon & M.W. Chase	Anacamptis coriophora (L.) R.M.Bateman, Pridgeon & M.W.Chase	Anacamptis fragrans (Pollini) R.M.Bateman		Palude di Cassano	Melendugno	Lecce	57	Turco, A.; Medagli, P. Serapias x marchiorii Turco & Medagli (Serapias bergonii E.G. Camus x Serapias politisii Renz) ibrido naturale nuovo del Salento. Thalassia Salentina 2009, 32, 145-150.
Orchis coriophora L. subsp. fragrans (Pollini) Sudre	Anacamptis coriophora (L.) R.M.Bateman, Pridgeon & M.W.Chase	Anacamptis fragrans (Pollini) R.M.Bateman		lungo la costa	Monopoli	Bari	58	Perrino, E.V.; Signorile, G. Costa di Monopoli (Puglia): checklist della flora vascolare. Inform. Bot. Ital. 2009, 41 (2), 263-279.
Orchis fragrans Pollini	Anacamptis coriophora (L.) R.M.Bateman, Pridgeon & M.W.Chase	Anacamptis fragrans (Pollini) R.M.Bateman		RNP Saline di Punta della Contessa	Brindisi	Brindisi	59	Tomaselli, V.; Urbano, M.; Sciandrello, S.; Wagensommer, R.P.; Costanzo, E.; Albano, A.; Medagli, P.; Mele, C.; Di Pietro, R. Cartografia tematica ed analisi del paesaggio vegetale ed agricolo del Parco Naturale Regionale “Saline di Punta della Contessa” (Brindisi - Puglia). Quad. Bot. Amb. Appl. 2010, 21, 53-76.
Anacamptis coriophora (L.) R.M. Bateman, Pridgeon & M.W. Chase subsp. fragrans (Pollini) R.M. Bateman, Pridgeon & M.W. Chase	Anacamptis coriophora (L.) R.M.Bateman, Pridgeon & M.W.Chase	Anacamptis fragrans (Pollini) R.M.Bateman		Monte Sacro	Mattinata	Foggia	60	Medagli, P.; Turco, A. Ophrys x rossiniae e Ophrys x quitadamoi, due ibridi naturali nuovi del Gargano. GIROS Notizie 2011, 47, 54-57.
Anacamptis coriophora (L.) R.M. Bateman, Pridgeon & M.W. Chase subsp. fragrans (Pollini) R.M. Bateman, Pridgeon & M.W. Chase	Anacamptis coriophora (L.) R.M.Bateman, Pridgeon & M.W.Chase	Anacamptis fragrans (Pollini) R.M.Bateman		S. Paolo	Martina Franca	Taranto	61	Dura, T.; Turco, A.; Gennaio, R.; Medagli, P. Una nuova entità della Puglia: Ophrys oxyrrhynchos Tod. subsp. ingrassiae Dura, Turco, Gennaio & Medagli. GIROS Notizie 2011, 46, 37-39.
Anacamptis coriophora (L.) R.M.Bateman, Pridgeon & M.W.Chase 1997 subsp. fragrans Pollini	Anacamptis coriophora (L.) R.M.Bateman, Pridgeon & M.W.Chase	Anacamptis fragrans (Pollini) R.M.Bateman		Macchie di San Cataldo	Lecce	Lecce	62	Medagli, P.; Turco, A. Serapias x ruggieroi e Serapias x d'emericoi ibridi naturali nuovi del Salento. Thalassia Salentina 2011, 33, 75-82.
Anacamptis coriophora (L.) R.M.Bateman, Pridgeon & M.W.Chase 1997 subsp. fragrans Pollini	Anacamptis coriophora (L.) R.M.Bateman, Pridgeon & M.W.Chase	Anacamptis fragrans (Pollini) R.M.Bateman		Porto Selvaggio	Nardò	Lecce	44	Inguscio, S.; Rossi, E.; Scarpina, L.; Medagli, P. Guida alle Orchidee del Parco Naturale Regionale Porto Selvaggio e Palude del Capitano; Editrice Salentina, Galatina, 2012; pp. 1-77.
Anacamptis coriophora (L.) R.M.Bateman, Pridgeon & M.W.Chase 1997 subsp. fragrans Pollini	Anacamptis coriophora (L.) R.M.Bateman, Pridgeon & M.W.Chase	Anacamptis fragrans (Pollini) R.M.Bateman		Porto Selvaggio	Nardò	Lecce	44	Inguscio, S.; Rossi, E.; Scarpina, L.; Medagli, P. Guida alle Orchidee del Parco Naturale Regionale Porto Selvaggio e Palude del Capitano; Editrice Salentina, Galatina, 2012; pp. 1-77.
Anacamptis coriophora (L.) R.M.Bateman, Pridgeon & M.W.Chase 1997 subsp. fragrans Pollini	Anacamptis coriophora (L.) R.M.Bateman, Pridgeon & M.W.Chase	Anacamptis fragrans (Pollini) R.M.Bateman		Porto Selvaggio	Nardò	Lecce	44	Inguscio, S.; Rossi, E.; Scarpina, L.; Medagli, P. Guida alle Orchidee del Parco Naturale Regionale Porto Selvaggio e Palude del Capitano; Editrice Salentina, Galatina, 2012; pp. 1-77.
Anacamptis coriophora L. subsp. fragrans (Poll.) R.M. Bateman	Anacamptis coriophora (L.) R.M.Bateman, Pridgeon & M.W.Chase	Anacamptis fragrans (Pollini) R.M.Bateman		Macchie di San Cataldo	Lecce	Lecce	63	Turco, A.; Ruggiero, L.; Gennaio, R.; D’Emerico, S. Ophrys x medaglii un nuovo ibrido naturale del Salento. Thalassia Salentina 2012, 34, 25-32.
Anacamptis coriophora (L.) R.M.Bateman, Pridgeon & M.W.Chase 1997 subsp. fragrans Pollini	Anacamptis coriophora (L.) R.M.Bateman, Pridgeon & M.W.Chase	Anacamptis fragrans (Pollini) R.M.Bateman		Acquatina di Frigole	Frigole	Lecce	64	Lumare, F.; Medagli P. Le orchidee spontanee dello "Stagno di Acquatina" (Lecce). GIROS Notizie 2013, 52, 94-96.
Anacamptis coriophora (L.) R.M.Bateman, Pridgeon & M.W.Chase 1997 subsp. fragrans Pollini	Anacamptis coriophora (L.) R.M.Bateman, Pridgeon & M.W.Chase	Anacamptis fragrans (Pollini) R.M.Bateman		SR Le Cesine	Vernole	Lecce	65	Medagli, P.; Sciandrello, S.; Mele, C.; Di Pietro, R.; Wagensommer, R.P.; Urbano, M.; Tomaselli, V. Analisi della biodiversità vegetale e cartografia della vegetazione, degli Habitat e dell’uso del suolo della Riserva Naturale Statale “Le Cesine” (Lecce-Puglia). Quad. Bot. Amb. Appl. 2013, 24, 55-76.
Anacamptis coriophora (L.) R.M.Bateman, Pridgeon & M.W.Chase 1997 subsp. fragrans Pollini	Anacamptis coriophora (L.) R.M.Bateman, Pridgeon & M.W.Chase	Anacamptis fragrans (Pollini) R.M.Bateman		NP Alta Murgia	Gravina in Puglia	Bari	27	D'Alonzo, F. Le orchidee della Murgia barese e materana. Parco Nazionale dell'Alta Murgia barese - Parco Regionale della Murgia materana - Bosco Difesa Grande. GIROS Notizie 2013, 54, 24-38.
Anacamptis coriophora (L.) R.M. Bateman, Pridgeon & M.W. Chase subsp. fragrans (Pollini) R.M. Bateman, Pridgeon & M.W. Chase	Anacamptis coriophora (L.) R.M.Bateman, Pridgeon & M.W.Chase	Anacamptis fragrans (Pollini) R.M.Bateman		Lido Marini, 66 m slm	Ugento	Lecce	66	Gennaio, R. Nuova segnalazione nel Salento di Orchis italica Poir. GIROS Notizie 2014, 57, 59-61.
Anacamptis coriophora (L.) R.M.Bateman, Pridgeon & M.W.Chase subsp. fragrans (Pollini) R.M.Bateman, Pridgeon & M.W.Chase	Anacamptis coriophora (L.) R.M.Bateman, Pridgeon & M.W.Chase	Anacamptis fragrans (Pollini) R.M.Bateman		NP Alta Murgia	Gravina in Puglia	Bari	67	D'Alonzo, F. Nuove stazioni di Ophrys gravinensis in Puglia e descrizione di due suoi ibridi. GIROS Orch. Spont. Eur. 2015, 58 (2), 247-261.
Anacamptis coriophora (L.) R.M. Bateman, Pridgeon & M.W. Chase subsp. fragrans (Pollini) R.M. Bateman, Pridgeon & M.W. Chase	Anacamptis coriophora (L.) R.M.Bateman, Pridgeon & M.W.Chase	Anacamptis fragrans (Pollini) R.M.Bateman		Gravina	Laterza	Taranto	68	Dura, T.; Biagioli, M. La presenza di Ophrys exaltata s.l. in provincia di Taranto e in Puglia. GIROS Orch. Spont. Eur. 2016, 59 (2), 277-285.
Anacamptis coriophora (L.) R.M. Bateman, Pridgeon & M.W. Chase subsp. fragrans (Pollini) R.M. Bateman, Pridgeon & M.W. Chase	Anacamptis coriophora (L.) R.M.Bateman, Pridgeon & M.W.Chase	Anacamptis fragrans (Pollini) R.M.Bateman		Starale	San Marco in Lamis	Foggia	69	D'Alonzo, F.; Perilli, M. Due nuovi ibridi naturali di Ophrys del Gargano (Puglia). GIROS Orch. Spont. Eur. 2016, 59 (1), 60-69.
Anacamptis coriophora (L.) R.M. Bateman, Pridgeon & M.W. Chase subsp. fragrans (Pollini) R.M. Bateman, Pridgeon & M.W. Chase	Anacamptis coriophora (L.) R.M.Bateman, Pridgeon & M.W.Chase	Anacamptis fragrans (Pollini) R.M.Bateman		ORNR Barsento	Noci, Alberobello, Putignano, Castellana Grotte	Bari	70	Gennaio, R.; Lavarra, P. Note preliminari sulla presenza di Orchidaceae nel territorio del Barsento (Bari, Puglia). GIROS Orch. Spont. Eur. 2017, 60 (1), 71-82.
Anacamptis fragrans (Pollini) R.M.Bateman	Anacamptis coriophora (L.) R.M.Bateman, Pridgeon & M.W.Chase	Anacamptis fragrans (Pollini) R.M.Bateman		Li Foggi	Gallipoli	Lecce	71	Gennaio, R. Prima descrizione dell'ibrido naturale Ophrys x barbarae (O. lutea x O. sicula). GIROS Orch. Spont. Eur. 2017, 60 (2), 421-426.
Anacamptis coriophora (L.) R.M. Bateman, Pridgeon & M.W. Chase subsp. fragrans (Pollini) R.M. Bateman, Pridgeon & M.W. Chase	Anacamptis coriophora (L.) R.M.Bateman, Pridgeon & M.W.Chase	Anacamptis fragrans (Pollini) R.M.Bateman			Francavilla Fontana	Brindisi	72	Mascia, G. Ophrys oxyrrhynchos subsp. ingrassiae, prima segnalazione per la provincia di Brindisi. GIROS Orch. Spont. Eur. 2018, 61 (1), 87-90.
Anacamptis coriophora (L.) R.M.Bateman, Pridgeon & M.W.Chase subsp. fragrans (Pollini) R.M.Bateman, Pridgeon & M.W.Chase	Anacamptis coriophora (L.) R.M.Bateman, Pridgeon & M.W.Chase	Anacamptis fragrans (Pollini) R.M.Bateman		Fichella, 37 m sls	Leverano	Lecce	73	Chetta, F.S.; Gennaio, R.; Medagli, P.; Gargiulo, M. Prima segnalazione in Italia del raro ibrido intergenerico Anacamptis morio x Serapias cordigera (x Serapicamptis monfortensis comb. nov.). GIROS Orch. Spont. Eur. 2018, 61 (2), 474-480.
Anacamptis coriophora (L.) R.M.Bateman, Pridgeon & M.W.Chase 1997 subsp. fragrans Pollini	Anacamptis coriophora (L.) R.M.Bateman, Pridgeon & M.W.Chase	Anacamptis fragrans (Pollini) R.M.Bateman		Bosco Cuturi	Manduria	Taranto	53	Lumare, F.; Medagli, P.; Anelli, S. Le Orchidacee delle Macchie di S. Cataldo (Lecce). GIROS Orch. Spont. Eur. 2020, 63 (1), 207-217.
Anacamptis coriophora (L.) R.M.Bateman, Pridgeon & M.W.Chase 1997 subsp. fragrans Pollini	Anacamptis coriophora (L.) R.M.Bateman, Pridgeon & M.W.Chase	Anacamptis fragrans (Pollini) R.M.Bateman		Macchie di San Cataldo	Lecce	Lecce	54	D'Alonzo, F.; Perilli, M.; Biagioli, M. Due nuovi ibridi garganici di Ophrys sipontensis (Puglia). GIROS Orch. Spont Eur. 2020, 63 (1), 25-36.
Orchis laxiflora Lam.	Anacamptis laxiflora (Lam.) R.M.Bateman, Pridgeon & M.W.Chase	Anacamptis laxiflora (Lam.) R.M.Bateman, Pridgeon & M.W.Chase		Torre San Giovanni	Ugento	Lecce	75	Gennaio, R. Osservazioni su alcune anomalie fiorali in esemplari di Ophrys apifera Huds. presso Torre San Giovanni, Ugento (Le). GIROS Notizie 2003, 22, 29-30.
Orchis laxiflora Lam.	Anacamptis laxiflora (Lam.) R.M.Bateman, Pridgeon & M.W.Chase	Anacamptis laxiflora (Lam.) R.M.Bateman, Pridgeon & M.W.Chase		Torre San Giovanni	Ugento	Lecce	76	Gennaio, R. Ophrys x ozantina R. Gennaio [Ophrys bobyliflora Link x Ophrys parvimaculata (O. Danesch. & E. Danesch) H.F. Paulua & Gack)], un nuovo ibrido naturale rinvenuto nel Parco Regionale "Litorale di Ugento" (Salento, Puglia). GIROS Notizie 2009, 41, 28-29.
Orchis laxiflora Lam.	Anacamptis laxiflora (Lam.) R.M.Bateman, Pridgeon & M.W.Chase	Anacamptis laxiflora (Lam.) R.M.Bateman, Pridgeon & M.W.Chase		RNP Saline di Punta della Contessa	Brindisi	Brindisi	59	Tomaselli, V.; Urbano, M.; Sciandrello, S.; Wagensommer, R.P.; Costanzo, E.; Albano, A.; Medagli, P.; Mele, C.; Di Pietro, R. Cartografia tematica ed analisi del paesaggio vegetale ed agricolo del Parco Naturale Regionale “Saline di Punta della Contessa” (Brindisi - Puglia). Quad. Bot. Amb. Appl. 2010, 21, 53-76.
Orchis laxiflora Lam.	Anacamptis laxiflora (Lam.) R.M.Bateman, Pridgeon & M.W.Chase	Anacamptis laxiflora (Lam.) R.M.Bateman, Pridgeon & M.W.Chase		Torre Guaceto	Cisternino	Brindisi	77	Tomaselli, V.; Sciandrello, S.; Dibitonto, P.; Wagensommer, R.P.; Urbano, M.; Calabrese, I.T.; Garziano, G.; Cimmarusti, G.; Di Pietro, R. Analisi del paesaggio vegetale ed agricolo della Riserva Naturale Statale di “Torre Guaceto” (Brindisi - Puglia). Cartografia della vegetazione, degli habitat e dell’uso del suolo. Quad. Bot. Amb. Appl. 2010, 21, 33-49.
Anacamptis laxiflora (Lam.) R.M. Bateman, Pridgeon & M.W. Chase	Anacamptis laxiflora (Lam.) R.M.Bateman, Pridgeon & M.W.Chase	Anacamptis laxiflora (Lam.) R.M.Bateman, Pridgeon & M.W.Chase		Torre Canne	Fasano	Brindisi	78	Turco, A.; Medagli, P. Serapias x gennaioi (Serapias cordigera x Serapias orientalis subsp. apulica), ibrido naturale nuovo del Salento. Giros Notizie 2012, 49, 68-70.
Anacamptis laxiflora (Lam.) R.M. Bateman, Pridgeon & M.W. Chase	Anacamptis laxiflora (Lam.) R.M.Bateman, Pridgeon & M.W.Chase	Anacamptis laxiflora (Lam.) R.M.Bateman, Pridgeon & M.W.Chase		Acquatina di Frigole	Frigole	Lecce	64	Lumare, F.; Medagli P. Le orchidee spontanee dello "Stagno di Acquatina" (Lecce). GIROS Notizie 2013, 52, 94-96.
Anacamptis laxiflora (Lam.) R.M. Bateman, Pridgeon & M.W. Chase	Anacamptis laxiflora (Lam.) R.M.Bateman, Pridgeon & M.W.Chase	Anacamptis laxiflora (Lam.) R.M.Bateman, Pridgeon & M.W.Chase		SR Le Cesine	Vernole	Lecce	65	Medagli, P.; Sciandrello, S.; Mele, C.; Di Pietro, R.; Wagensommer, R.P.; Urbano, M.; Tomaselli, V. Analisi della biodiversità vegetale e cartografia della vegetazione, degli Habitat e dell’uso del suolo della Riserva Naturale Statale “Le Cesine” (Lecce-Puglia). Quad. Bot. Amb. Appl. 2013, 24, 55-76.
Anacamptis laxiflora (Lam.) R.M. Bateman, Pridgeon & M.W. Chase	Anacamptis laxiflora (Lam.) R.M.Bateman, Pridgeon & M.W.Chase	Anacamptis laxiflora (Lam.) R.M.Bateman, Pridgeon & M.W.Chase		NP Alta Murgia	Gravina in Puglia	Bari	27	D'Alonzo, F. Le orchidee della Murgia barese e materana. Parco Nazionale dell'Alta Murgia barese - Parco Regionale della Murgia materana - Bosco Difesa Grande. GIROS Notizie 2013, 54, 24-38.
Anacamptis laxiflora (Lam.) R.M. Bateman, Pridgeon & M.W. Chase	Anacamptis laxiflora (Lam.) R.M.Bateman, Pridgeon & M.W.Chase	Anacamptis laxiflora (Lam.) R.M.Bateman, Pridgeon & M.W.Chase		Torre Chianca-Bacino Idume, RNP Bosco e Paludi di Rauccio	Lecce	Lecce	79	Gennaio, R.; Lumare, F.; Medagli, P. Nuova segnalazione in Italia dell'ibrido intergenerico x Serapicamptis nouletii (Anacamptis laxiflora x Serapias cordigera). GIROS Orch. Spont. Eur. 2015, 58 (2), 334-337.
Anacamptis laxiflora (Lam.) R.M. Bateman, Pridgeon & M.W. Chase	Anacamptis laxiflora (Lam.) R.M.Bateman, Pridgeon & M.W.Chase	Anacamptis laxiflora (Lam.) R.M.Bateman, Pridgeon & M.W.Chase		Torre Guaceto	Carovigno	Brindisi	80	Beccarisi, L.; Marinò, F.; Medagli, P.; Zizzi, T.; Minonne, F. Inventario della flora vascolare della Riserva Naturale di Torre Guaceto (Puglia). Thalassia Salentina 2015, 37, 11-56. https://doi.10.1285/i15910725v37p11.
Anacamptis laxiflora (Lam.) R.M. Bateman, Pridgeon & M.W. Chase	Anacamptis laxiflora (Lam.) R.M.Bateman, Pridgeon & M.W.Chase	Anacamptis laxiflora (Lam.) R.M.Bateman, Pridgeon & M.W.Chase		Fontanelle, RNP Litorale di Ugento	Ugento	Lecce	81	Gennaio, R. Serapias apulica subsp. uxentina, un nuovo taxon salentino (Puglia). GIROS Orch. Spont. Eur. 2017, 60 (2), 347-360.
Anacamptis laxiflora (Lam.) R.M. Bateman, Pridgeon & M.W. Chase	Anacamptis laxiflora (Lam.) R.M.Bateman, Pridgeon & M.W.Chase	Anacamptis laxiflora (Lam.) R.M.Bateman, Pridgeon & M.W.Chase		Bacino Bianca, PNR Litorale di Ugento	Ugento	Lecce	82	Gennaio, R; Gargiulo, M.; Chetta, F.S. Serapias x fallax Soó nothosubsp. piccinnoi, nuovo ibrido del Salento tra S. bergonii e S. vomeracea subsp. longipetala. GIROS Orch. Spont. Eur. 2018, 61 (2), 481-489.
Anacamptis laxiflora (Lam.) R.M. Bateman, Pridgeon & M.W. Chase	Anacamptis laxiflora (Lam.) R.M.Bateman, Pridgeon & M.W.Chase	Anacamptis laxiflora (Lam.) R.M.Bateman, Pridgeon & M.W.Chase		Torre San Giovanni	Ugento	Lecce	83	Gennaio, R. Prima segnalazione in Salento dell'ibrido Serapias x broeckii (S. parviflora x S. vomeracea). GIROS Orch. Spont. Eur. 2022, 65 (1), 36-43.
Orchis morio L.	Anacamptis morio (L.) R.M. Bateman, Pridgeon & M.W.Chase	Anacamptis morio (L.) R.M. Bateman, Pridgeon & M.W.Chase		C.pa Fungarello, strada per Cagnano		Foggia	74	Fanelli, G.; Lucchese, F.; Paura, B. Le praterie a Stipa austroitalica di due settori adriatici meridionali (Molise e Gargano). Fitosociologia 2001, 38 (2), 25-36.
Orchis morio L.	Anacamptis morio (L.) R.M. Bateman, Pridgeon & M.W.Chase	Anacamptis morio (L.) R.M. Bateman, Pridgeon & M.W.Chase		C.pa Fungarello, strada per Cagnano		Foggia	74	Fanelli, G.; Lucchese, F.; Paura, B. Le praterie a Stipa austroitalica di due settori adriatici meridionali (Molise e Gargano). Fitosociologia 2001, 38 (2), 25-36.
Orchis morio L.	Anacamptis morio (L.) R.M.Bateman, Pridgeon & M.W.Chase	Anacamptis morio (L.) R.M. Bateman, Pridgeon & M.W.Chase		Borgo Celano	San Marco in Lamis	Foggia	22	Rossini, A.; Quitadamo, G. Segnalazioni di orchidee rare nel Gargano. GIROS Notizie 2002, 21, 25-27.
Orchis morio L.	Anacamptis morio (L.) R.M.Bateman, Pridgeon & M.W.Chase	Anacamptis morio (L.) R.M. Bateman, Pridgeon & M.W.Chase		Torre San Giovanni	Ugento	Lecce	75	Gennaio, R. Osservazioni su alcune anomalie fiorali in esemplari di Ophrys apifera Huds. presso Torre San Giovanni, Ugento (Le). GIROS Notizie 2003, 22, 29-30.
Orchis morio L.	Anacamptis morio (L.) R.M.Bateman, Pridgeon & M.W.Chase	Anacamptis morio (L.) R.M. Bateman, Pridgeon & M.W.Chase		Bosco Le Pianelle	Martina Franca	Taranto	84	Dura, T. Il bosco delle Pianelle in provincia di Taranto. GIROS Notizie 2004, 27, 9-13.
Orchis morio L.	Anacamptis morio (L.) R.M.Bateman, Pridgeon & M.W.Chase	Anacamptis morio (L.) R.M. Bateman, Pridgeon & M.W.Chase		Bosco di Pantano	Gravina in Puglia	Bari	85	Forte, L.; Perrino, E.V.; Terzi, M. Le praterie a Stipa austroitalica Martinovsky ssp. austroitalica dell’Alta Murgia (Puglia) e della Murgia Materana (Basilicata). Fitosociologia 2005, 42 (2), 83-103.
Orchis morio L.	Anacamptis morio (L.) R.M.Bateman, Pridgeon & M.W.Chase	Anacamptis morio (L.) R.M. Bateman, Pridgeon & M.W.Chase		Bosco di Pantano	Gravina in Puglia	Bari	85	Forte, L.; Perrino, E.V.; Terzi, M. Le praterie a Stipa austroitalica Martinovsky ssp. austroitalica dell’Alta Murgia (Puglia) e della Murgia Materana (Basilicata). Fitosociologia 2005, 42 (2), 83-103.
Orchis morio L.	Anacamptis morio (L.) R.M.Bateman, Pridgeon & M.W.Chase	Anacamptis morio (L.) R.M. Bateman, Pridgeon & M.W.Chase		Bosco di Pantano	Gravina in Puglia	Bari	85	Forte, L.; Perrino, E.V.; Terzi, M. Le praterie a Stipa austroitalica Martinovsky ssp. austroitalica dell’Alta Murgia (Puglia) e della Murgia Materana (Basilicata). Fitosociologia 2005, 42 (2), 83-103.
Orchis morio L.	Anacamptis morio (L.) R.M.Bateman, Pridgeon & M.W.Chase	Anacamptis morio (L.) R.M. Bateman, Pridgeon & M.W.Chase		Bosco di Pantano	Gravina in Puglia	Bari	85	Forte, L.; Perrino, E.V.; Terzi, M. Le praterie a Stipa austroitalica Martinovsky ssp. austroitalica dell’Alta Murgia (Puglia) e della Murgia Materana (Basilicata). Fitosociologia 2005, 42 (2), 83-103.
Orchis morio L.	Anacamptis morio (L.) R.M.Bateman, Pridgeon & M.W.Chase	Anacamptis morio (L.) R.M. Bateman, Pridgeon & M.W.Chase		Bosco di Pantano	Gravina in Puglia	Bari	85	Forte, L.; Perrino, E.V.; Terzi, M. Le praterie a Stipa austroitalica Martinovsky ssp. austroitalica dell’Alta Murgia (Puglia) e della Murgia Materana (Basilicata). Fitosociologia 2005, 42 (2), 83-103.
Orchis morio L.	Anacamptis morio (L.) R.M.Bateman, Pridgeon & M.W.Chase	Anacamptis morio (L.) R.M. Bateman, Pridgeon & M.W.Chase		Nature 2000 Site Laghi Alimini	Otranto	Lecce	56	Mele, C.; Caforio, F.; Marchiori, S. Remarkable species occurring in the Alimini Lakes (Apulia South Italy), an area proposed as Site of Community Interest. Bocconea 2006, 19, 253-260.
Orchis morio L. subsp.morio	Anacamptis morio (L.) R.M.Bateman, Pridgeon & M.W.Chase	Anacamptis morio (L.) R.M. Bateman, Pridgeon & M.W.Chase		NP Alta Murgia	Gravina in Puglia	Bari	42	Perrino, P.; Laghetti, G.; Tersi, M. Modern concepts for the sustainable use of Plant Genetic Resources in the Mediterranean natural protected areas: the case study of the Alta Murgia Park (Italy). Genet. Resour. Crop Evol. 2006, 53, 695-710. https://doi.10.1007/s10722-004-3942-x
Orchis morio L.	Anacamptis morio (L.) R.M.Bateman, Pridgeon & M.W.Chase	Anacamptis morio (L.) R.M. Bateman, Pridgeon & M.W.Chase		Selva San Vito, Gravina di Laterza	Laterza	Taranto	86	Biondi, E.; Guerra, V. Vegetazione e paesaggio vegetale delle gravine dell’Arco jonico. Fitosociologia 2008, 45 (1), Supp. 1, 57-125.
Orchis morio L.	Anacamptis morio (L.) R.M.Bateman, Pridgeon & M.W.Chase	Anacamptis morio (L.) R.M. Bateman, Pridgeon & M.W.Chase		Gravina di Leucaspide, pianoro vicino acquedotto	Statte	Taranto	86	Biondi, E.; Guerra, V. Vegetazione e paesaggio vegetale delle gravine dell’Arco jonico. Fitosociologia 2008, 45 (1), Supp. 1, 57-125.
Orchis morio L.	Anacamptis morio (L.) R.M.Bateman, Pridgeon & M.W.Chase	Anacamptis morio (L.) R.M. Bateman, Pridgeon & M.W.Chase		lungo la costa	Monopoli	Bari	58	Perrino, E.V.; Signorile, G. Costa di Monopoli (Puglia): checklist della flora vascolare. Inform. Bot. Ital. 2009, 41 (2), 263-279.
Anacamptis morio (L.) R.M. Bateman, Pridgeon & M.W.Chase	Anacamptis morio (L.) R.M.Bateman, Pridgeon & M.W.Chase	Anacamptis morio (L.) R.M. Bateman, Pridgeon & M.W.Chase		Gravaglione	Altamura	Bari	87	Medagli, P.; Cillo, N. Ophrys murgiana Cillo, Medagli & Margherita, specie nuova delle Murge (Puglia, Italia meridionale). GIROS Notizie 2009, 41, 23–25.
Orchis morio L.	Anacamptis morio (L.) R.M.Bateman, Pridgeon & M.W.Chase	Anacamptis morio (L.) R.M. Bateman, Pridgeon & M.W.Chase		Nature 2000 Site Bosco di Mesola	Cassano delle Murge	Bari	88	Cillo, N. Ophrys mateolana Medagli, D'Emerico, Bianco & Ruggiero, nuove segnalazioni in provincia di Bari. GIROS Notizie 2009, 40, 38-40.
Anacamptis morio (L.) R.M. Bateman, Pridgeon & M.W.Chase	Anacamptis morio (L.) R.M.Bateman, Pridgeon & M.W.Chase	Anacamptis morio (L.) R.M. Bateman, Pridgeon & M.W.Chase		nord del Gargano, strada SS 89 tra Sannicandro Garganico e Cagnano Varano al km. 30,7	Foggia	Foggia	89	Liverani, V.; Romolini, R. Ophrys holosericea subsp. paolina, nuova sottospecie del nord del Gargano (Puglia, Italia). J. Eur. Orch. 2010, 42 (3-4), 467-476.
Anacamptis morio (L.) R.M. Bateman, Pridgeon & M.W.Chase	Anacamptis morio (L.) R.M.Bateman, Pridgeon & M.W.Chase	Anacamptis morio (L.) R.M. Bateman, Pridgeon & M.W.Chase		Monte Sacro	Mattinata	Foggia	60	Medagli, P.; Turco, A. Ophrys x rossiniae e Ophrys x quitadamoi, due ibridi naturali nuovi del Gargano. GIROS Notizie 2011, 47, 54-57.
Anacamptis morio (L.) R.M.Bateman, Pridgeon & M.W.Chase subsp. morio	Anacamptis morio (L.) R.M.Bateman, Pridgeon & M.W.Chase	Anacamptis morio (L.) R.M. Bateman, Pridgeon & M.W.Chase		S. Paolo	Martina Franca	Taranto	61	Dura, T.; Turco, A.; Gennaio, R.; Medagli, P. Una nuova entità della Puglia: Ophrys oxyrrhynchos Tod. subsp. ingrassiae Dura, Turco, Gennaio & Medagli. GIROS Notizie 2011, 46, 37-39.
Anacamptis morio (L.) R.M. Bateman, Pridgeon & M.W.Chase	Anacamptis morio (L.) R.M.Bateman, Pridgeon & M.W.Chase	Anacamptis morio (L.) R.M. Bateman, Pridgeon & M.W.Chase		Macchie di San Cataldo	Lecce	Lecce	62	Medagli, P.; Turco, A. Serapias x ruggieroi e Serapias x d'emericoi ibridi naturali nuovi del Salento. Thalassia Salentina 2011, 33, 75-82.
Orchis morio L. subsp. morio	Anacamptis morio (L.) R.M.Bateman, Pridgeon & M.W.Chase	Anacamptis morio (L.) R.M. Bateman, Pridgeon & M.W.Chase		Monte Castiglione	Faeto	Foggia	43	Perrino, E.V.; Cavallaro, V. Flora delle praterie di Monte Castiglione (Alta Murgia-Puglia). Interdipendenze 2011, 3, 31-45. https://doi.10.4447/int.3110011.
Anacamptis morio (L.) R.M. Bateman, Pridgeon & M.W.Chase	Anacamptis morio (L.) R.M.Bateman, Pridgeon & M.W.Chase	Anacamptis morio (L.) R.M. Bateman, Pridgeon & M.W.Chase		Torre Canne	Fasano	Brindisi	78	Turco, A.; Medagli, P. Serapias x gennaioi (Serapias cordigera x Serapias orientalis subsp. apulica), ibrido naturale nuovo del Salento. Giros Notizie 2012, 49, 68-70.
Anacamptis morio (L.) R.M. Bateman, Pridgeon & M.W.Chase	Anacamptis morio (L.) R.M.Bateman, Pridgeon & M.W.Chase	Anacamptis morio (L.) R.M. Bateman, Pridgeon & M.W.Chase		Macchie di San Cataldo	Lecce	Lecce	63	Turco, A.; Ruggiero, L.; Gennaio, R.; D’Emerico, S. Ophrys x medaglii un nuovo ibrido naturale del Salento. Thalassia Salentina 2012, 34, 25-32.
Anacamptis morio (L.) R.M. Bateman, Pridgeon & M.W.Chase	Anacamptis morio (L.) R.M.Bateman, Pridgeon & M.W.Chase	Anacamptis morio (L.) R.M. Bateman, Pridgeon & M.W.Chase		Masseria Zanzara	Veglie	Lecce	63	Turco, A.; Ruggiero, L.; Gennaio, R.; D’Emerico, S. Ophrys x medaglii un nuovo ibrido naturale del Salento. Thalassia Salentina 2012, 34, 25-32.
Anacamptis morio (L.) R.M. Bateman, Pridgeon & M.W.Chase	Anacamptis morio (L.) R.M.Bateman, Pridgeon & M.W.Chase	Anacamptis morio (L.) R.M. Bateman, Pridgeon & M.W.Chase		Torre Colimena	Manduria	Taranto	63	Turco, A.; Ruggiero, L.; Gennaio, R.; D’Emerico, S. Ophrys x medaglii un nuovo ibrido naturale del Salento. Thalassia Salentina 2012, 34, 25-32.
Anacamptis morio (L.) R.M. Bateman, Pridgeon & M.W.Chase	Anacamptis morio (L.) R.M.Bateman, Pridgeon & M.W.Chase	Anacamptis morio (L.) R.M. Bateman, Pridgeon & M.W.Chase		Porto Selvaggio	Nardò	Lecce	44	Inguscio, S.; Rossi, E.; Scarpina, L.; Medagli, P. Guida alle Orchidee del Parco Naturale Regionale Porto Selvaggio e Palude del Capitano; Editrice Salentina, Galatina, 2012; pp. 1-77.
Anacamptis morio (L.) R.M. Bateman, Pridgeon & M.W.Chase	Anacamptis morio (L.) R.M.Bateman, Pridgeon & M.W.Chase	Anacamptis morio (L.) R.M. Bateman, Pridgeon & M.W.Chase		Porto Selvaggio	Nardò	Lecce	44	Inguscio, S.; Rossi, E.; Scarpina, L.; Medagli, P. Guida alle Orchidee del Parco Naturale Regionale Porto Selvaggio e Palude del Capitano; Editrice Salentina, Galatina, 2012; pp. 1-77.
Anacamptis morio (L.) R.M. Bateman, Pridgeon & M.W.Chase	Anacamptis morio (L.) R.M.Bateman, Pridgeon & M.W.Chase	Anacamptis morio (L.) R.M. Bateman, Pridgeon & M.W.Chase		Porto Selvaggio	Nardò	Lecce	44	Inguscio, S.; Rossi, E.; Scarpina, L.; Medagli, P. Guida alle Orchidee del Parco Naturale Regionale Porto Selvaggio e Palude del Capitano; Editrice Salentina, Galatina, 2012; pp. 1-77.
Anacamptis morio (L.) R.M. Bateman, Pridgeon & M.W.Chase	Anacamptis morio (L.) R.M.Bateman, Pridgeon & M.W.Chase	Anacamptis morio (L.) R.M. Bateman, Pridgeon & M.W.Chase		Porto Selvaggio	Nardò	Lecce	44	Inguscio, S.; Rossi, E.; Scarpina, L.; Medagli, P. Guida alle Orchidee del Parco Naturale Regionale Porto Selvaggio e Palude del Capitano; Editrice Salentina, Galatina, 2012; pp. 1-77.
Anacamptis morio (L.) R.M.Bateman, Pridgeon & M.W.Chase subsp. morio	Anacamptis morio (L.) R.M.Bateman, Pridgeon & M.W.Chase	Anacamptis morio (L.) R.M. Bateman, Pridgeon & M.W.Chase		Acquatina di Frigole	Frigole	Lecce	64	Lumare, F.; Medagli P. Le orchidee spontanee dello "Stagno di Acquatina" (Lecce). GIROS Notizie 2013, 52, 94-96.
Anacamptis morio (L.) R.M. Bateman, Pridgeon & M.W.Chase	Anacamptis morio (L.) R.M.Bateman, Pridgeon & M.W.Chase	Anacamptis morio (L.) R.M. Bateman, Pridgeon & M.W.Chase		SR Le Cesine	Vernole	Lecce	65	Medagli, P.; Sciandrello, S.; Mele, C.; Di Pietro, R.; Wagensommer, R.P.; Urbano, M.; Tomaselli, V. Analisi della biodiversità vegetale e cartografia della vegetazione, degli Habitat e dell’uso del suolo della Riserva Naturale Statale “Le Cesine” (Lecce-Puglia). Quad. Bot. Amb. Appl. 2013, 24, 55-76.
Anacamptis morio (L.) R.M. Bateman, Pridgeon & M.W.Chase	Anacamptis morio (L.) R.M.Bateman, Pridgeon & M.W.Chase	Anacamptis morio (L.) R.M. Bateman, Pridgeon & M.W.Chase		Bosco Difesa Grande	Gravina in Puglia	Bari	27	D'Alonzo, F. Le orchidee della Murgia barese e materana. Parco Nazionale dell'Alta Murgia barese - Parco Regionale della Murgia materana - Bosco Difesa Grande. GIROS Notizie 2013, 54, 24-38.
Anacamptis morio (L.) R.M. Bateman, Pridgeon & M.W.Chase	Anacamptis morio (L.) R.M.Bateman, Pridgeon & M.W.Chase	Anacamptis morio (L.) R.M. Bateman, Pridgeon & M.W.Chase		NP Alta Murgia	Gravina in Puglia	Bari	27	D'Alonzo, F. Le orchidee della Murgia barese e materana. Parco Nazionale dell'Alta Murgia barese - Parco Regionale della Murgia materana - Bosco Difesa Grande. GIROS Notizie 2013, 54, 24-38.
Anacamptis morio (L.) R.M. Bateman, Pridgeon & M.W.Chase	Anacamptis morio (L.) R.M.Bateman, Pridgeon & M.W.Chase	Anacamptis morio (L.) R.M. Bateman, Pridgeon & M.W.Chase		RNP Lama Balice	Bari	Bari	90	De Leo, V. Le Orchidaceae del Parco Naturale di Lama Balice (Bari, Puglia). GIROS Orch. Spont. Eur. 2015, 58 (1), 129-135.
Anacamptis morio (L.) R.M. Bateman, Pridgeon & M.W.Chase	Anacamptis morio (L.) R.M.Bateman, Pridgeon & M.W.Chase	Anacamptis morio (L.) R.M. Bateman, Pridgeon & M.W.Chase		Borgo Celano	San Marco in Lamis	Foggia	31	Perilli, M. Ritrovamenti nel Gargano interno di Orchidaceae a fiori apo e ipocromatici e di un'intera popolazione di Serapias lingua con lusus fiorali. GIROS Orch. Spont. Eur. 2015, 58 (2), 338-342.
Anacamptis morio (L.) R.M. Bateman, Pridgeon & M.W.Chase	Anacamptis morio (L.) R.M.Bateman, Pridgeon & M.W.Chase	Anacamptis morio (L.) R.M. Bateman, Pridgeon & M.W.Chase		Pulicchio	Gravina in Puglia	Bari	67	D'Alonzo, F. Nuove stazioni di Ophrys gravinensis in Puglia e descrizione di due suoi ibridi. GIROS Orch. Spont. Eur. 2015, 58 (2), 247-261.
Anacamptis morio (L.) R.M. Bateman, Pridgeon & M.W.Chase	Anacamptis morio (L.) R.M.Bateman, Pridgeon & M.W.Chase	Anacamptis morio (L.) R.M. Bateman, Pridgeon & M.W.Chase		Pulicchio	Gravina in Puglia	Bari	67	D'Alonzo, F. Nuove stazioni di Ophrys gravinensis in Puglia e descrizione di due suoi ibridi. GIROS Orch. Spont. Eur. 2015, 58 (2), 247-261.
Anacamptis morio (L.) R.M. Bateman, Pridgeon & M.W.Chase	Anacamptis morio (L.) R.M.Bateman, Pridgeon & M.W.Chase	Anacamptis morio (L.) R.M. Bateman, Pridgeon & M.W.Chase		Torre Guaceto	Carovigno	Brindisi	80	Beccarisi, L.; Marinò, F.; Medagli, P.; Zizzi, T.; Minonne, F. Inventario della flora vascolare della Riserva Naturale di Torre Guaceto (Puglia). Thalassia Salentina 2015, 37, 11-56. https://doi.10.1285/i15910725v37p11.
Anacamptis morio (L.) R.M. Bateman, Pridgeon & M.W.Chase	Anacamptis morio (L.) R.M.Bateman, Pridgeon & M.W.Chase	Anacamptis morio (L.) R.M. Bateman, Pridgeon & M.W.Chase		Gravina	Laterza	Taranto	68	Dura, T.; Biagioli, M. La presenza di Ophrys exaltata s.l. in provincia di Taranto e in Puglia. GIROS Orch. Spont. Eur. 2016, 59 (2), 277-285.
Anacamptis morio (L.) R.M. Bateman, Pridgeon & M.W.Chase	Anacamptis morio (L.) R.M.Bateman, Pridgeon & M.W.Chase	Anacamptis morio (L.) R.M. Bateman, Pridgeon & M.W.Chase		Pulicchio	Gravina in Puglia	Bari	91	D'Alonzo, F.; Perilli, M. Quattro nuovi ibridi naturali di Ophrys nel Parco Nazionale dell'Alta Murgia (Bari, Puglia). GIROS Orch. Spont. Eur. 2016, 59 (2), 291-310.
Anacamptis morio (L.) R.M. Bateman, Pridgeon & M.W.Chase	Anacamptis morio (L.) R.M.Bateman, Pridgeon & M.W.Chase	Anacamptis morio (L.) R.M. Bateman, Pridgeon & M.W.Chase		Pulicchio	Gravina in Puglia	Bari	91	D'Alonzo, F.; Perilli, M. Quattro nuovi ibridi naturali di Ophrys nel Parco Nazionale dell'Alta Murgia (Bari, Puglia). GIROS Orch. Spont. Eur. 2016, 59 (2), 291-310.
Anacamptis morio (L.) R.M. Bateman, Pridgeon & M.W.Chase	Anacamptis morio (L.) R.M.Bateman, Pridgeon & M.W.Chase	Anacamptis morio (L.) R.M. Bateman, Pridgeon & M.W.Chase		Porto Selvaggio	Nardò	Lecce	92	Lumare, F.; Medagli, P. Un nuovo ibrido intergenerico in Salento (Puglia): x Serapicamptis portiferi (Anacamptis morio x Serapias parviflora). GIROS Orch. Spont. Eur. 2016, 59 (1), 98-106.
Anacamptis morio (L.) R.M. Bateman, Pridgeon & M.W.Chase	Anacamptis morio (L.) R.M.Bateman, Pridgeon & M.W.Chase	Anacamptis morio (L.) R.M. Bateman, Pridgeon & M.W.Chase		Foresta Mercadante, NP Alta Murgia	Cassano delle Murge	Bari	93	De Leo, V. Due importanti ritrovamenti di Ophrys nella Murgia barese: O. crabronifera subsp. pollinensis (prima segnalazione in Puglia) e O. oxyrrhynchos subsp. ingrassiae (prima segnalazione nella provincia di Bari). GIROS Orch. Spont. Eur. 2016, 59 (2), 329-333.
Anacamptis morio (L.) R.M. Bateman, Pridgeon & M.W.Chase	Anacamptis morio (L.) R.M.Bateman, Pridgeon & M.W.Chase	Anacamptis morio (L.) R.M. Bateman, Pridgeon & M.W.Chase		Masseria Plantamura	Cassano delle Murge	Bari	93	De Leo, V. Due importanti ritrovamenti di Ophrys nella Murgia barese: O. crabronifera subsp. pollinensis (prima segnalazione in Puglia) e O. oxyrrhynchos subsp. ingrassiae (prima segnalazione nella provincia di Bari). GIROS Orch. Spont. Eur. 2016, 59 (2), 329-333.
Anacamptis morio (L.) R.M. Bateman, Pridgeon & M.W.Chase	Anacamptis morio (L.) R.M.Bateman, Pridgeon & M.W.Chase	Anacamptis morio (L.) R.M. Bateman, Pridgeon & M.W.Chase		Masseria Carmine	Taranto	Taranto	94	Dura, T. Ritrovamento presso Taranto (Puglia) del rarissimo ibrido Ophrys x circlarium nothosubsp. circlarium (O. lutea subsp. lutea x O. tarentina). GIROS Orch. Spont. Eur. 2016, 59 (2), 381-388.
Anacamptis morio (L.) R.M. Bateman, Pridgeon & M.W.Chase	Anacamptis morio (L.) R.M.Bateman, Pridgeon & M.W.Chase	Anacamptis morio (L.) R.M. Bateman, Pridgeon & M.W.Chase		RNP Porto Selvaggio e Palude del Capitano	Nardò	Lecce	95	Lumare, F.; Medagli, P. Studio morfometrico e tassonomico su alcune popolazioni di Serapias apulica (S. orientalis subsp. apulica) in Salento (Puglia). GIROS Orch. Spont. Eur. 2017, 60 (1), 26-54.
Anacamptis morio (L.) R.M. Bateman, Pridgeon & M.W.Chase	Anacamptis morio (L.) R.M.Bateman, Pridgeon & M.W.Chase	Anacamptis morio (L.) R.M. Bateman, Pridgeon & M.W.Chase		Torre Canne	Fasano	Brindisi	95	Lumare, F.; Medagli, P. Studio morfometrico e tassonomico su alcune popolazioni di Serapias apulica (S. orientalis subsp. apulica) in Salento (Puglia). GIROS Orch. Spont. Eur. 2017, 60 (1), 26-54.
Anacamptis morio (L.) R.M. Bateman, Pridgeon & M.W.Chase	Anacamptis morio (L.) R.M.Bateman, Pridgeon & M.W.Chase	Anacamptis morio (L.) R.M. Bateman, Pridgeon & M.W.Chase		ORNR Barsento	Noci, Alberobello, Putignano, Castellana Grotte	Bari	70	Gennaio, R.; Lavarra, P. Note preliminari sulla presenza di Orchidaceae nel territorio del Barsento (Bari, Puglia). GIROS Orch. Spont. Eur. 2017, 60 (1), 71-82.
Anacamptis morio (L.) R.M. Bateman, Pridgeon & M.W.Chase	Anacamptis morio (L.) R.M.Bateman, Pridgeon & M.W.Chase	Anacamptis morio (L.) R.M. Bateman, Pridgeon & M.W.Chase		Porto Badisco	Otranto	Lecce	29	Lumare, F.; Medagli, P.; Biagioli, M. Primo ritrovamento in Italia (Salento, Puglia) di Anacamptis papilionacea subsp. aegaea. GIROS Orch. Spont. Eur. 2017, 60 (1), 83-89.
Anacamptis morio (L.) R.M. Bateman, Pridgeon & M.W.Chase	Anacamptis morio (L.) R.M.Bateman, Pridgeon & M.W.Chase	Anacamptis morio (L.) R.M. Bateman, Pridgeon & M.W.Chase		Bosco Quarto, PN Alta Murgia	Toritto	Bari	46	D'Alonzo, F.; Perilli, M.; Biagioli, M. Tre nuovi ibridi naturali di Ophrys nella Murgia materana (Basilicata) e barese (Puglia). GIROS Orch. Spont. Eur. 2017, 60 (2), 404-420.
Anacamptis morio (L.) R.M. Bateman, Pridgeon & M.W.Chase	Anacamptis morio (L.) R.M.Bateman, Pridgeon & M.W.Chase	Anacamptis morio (L.) R.M. Bateman, Pridgeon & M.W.Chase		Bacino Ulmo, PNR Litorale di Ugento	Ugento	Lecce	96	Gennaio, R.; Gargiulo, M.; Chetta, F.S. Serapias x watersii nothosubsp. watersii (S. politisii x S. vomeracea subsp. longipetala), nuovo ibrido naturale del Salento (Puglia). GIROS Orch. Spont. Eur. 2017, 60 (2), 452-460.
Anacamptis morio (L.) R.M. Bateman, Pridgeon & M.W.Chase	Anacamptis morio (L.) R.M.Bateman, Pridgeon & M.W.Chase	Anacamptis morio (L.) R.M. Bateman, Pridgeon & M.W.Chase		Torre Canne	Fasano	Brindisi	97	Lumare, F.; Medagli, P.; Biagioli, M. Serapias x frigolae nothosubsp. nelsonii, ibrido naturale nuovo tra S. apulica subsp. brundisina e S. bergonii. GIROS Orch. Spont. Eur. 2017, 60 (2), 463-480.
Anacamptis morio (L.) R.M. Bateman, Pridgeon & M.W.Chase	Anacamptis morio (L.) R.M.Bateman, Pridgeon & M.W.Chase	Anacamptis morio (L.) R.M. Bateman, Pridgeon & M.W.Chase		Torre Canne	Fasano	Brindisi	97	Lumare, F.; Medagli, P.; Biagioli, M. Serapias x frigolae nothosubsp. nelsonii, ibrido naturale nuovo tra S. apulica subsp. brundisina e S. bergonii. GIROS Orch. Spont. Eur. 2017, 60 (2), 463-480.
Anacamptis morio (L.) R.M. Bateman, Pridgeon & M.W.Chase	Anacamptis morio (L.) R.M.Bateman, Pridgeon & M.W.Chase	Anacamptis morio (L.) R.M. Bateman, Pridgeon & M.W.Chase		Porto Badisco	Otranto	Lecce	30	Lumare, F.; Medagli, P. Studio morfometrico su Anacamptis papilionacea subsp. aegaea in Salento (Puglia) e suo confronto con A. x gennarii (A. morio x A. papilionacea subsp. papilionacea). GIROS Orch. Spont. Eur. 2018, 61 (1), 103-113.
Anacamptis morio (L.) R.M. Bateman, Pridgeon & M.W.Chase	Anacamptis morio (L.) R.M.Bateman, Pridgeon & M.W.Chase	Anacamptis morio (L.) R.M. Bateman, Pridgeon & M.W.Chase		Bosco Cuturi	Manduria	Taranto	98	Lumare, F.; Medagli, P.; Dura, T.; Anelli, S. Ophrys x boscocuturiensis, nuovo ibrido triplo del Salento (O. bertolonii subsp. bertolonii x O. holosericea subsp. parvimaculata x O. tenthredinifera subsp. neglecta). GIROS Orch. Spont. Eur. 2018, 61 (2), 374-386.
Anacamptis morio (L.) R.M. Bateman, Pridgeon & M.W.Chase	Anacamptis morio (L.) R.M.Bateman, Pridgeon & M.W.Chase	Anacamptis morio (L.) R.M. Bateman, Pridgeon & M.W.Chase		SS 272 San Giovanni Rotondo-San Marco in Lamis	Foggia	Foggia	99	D'Alonzo, F.; Perilli, M.; Biagioli, M. Un nuovo ibrido naturale di Ophrys nel Parco Nazionale del Gargano (Foggia, Puglia settentrionale). GIROS Orch. Spont. Eur. 2018, 61 (2), 399-406.
Anacamptis morio (L.) R.M. Bateman, Pridgeon & M.W.Chase	Anacamptis morio (L.) R.M.Bateman, Pridgeon & M.W.Chase	Anacamptis morio (L.) R.M. Bateman, Pridgeon & M.W.Chase		Contrada Lamadenza di Quasano, PN Alta Murgia	Bari	Bari	100	D'Alonzo, F.; Perilli, M.; Biagioli, M. Un nuovo ibrido di Ophrys nella Murgia barese (Puglia centrale) tra O. bombyliflora e O. oxyrrhynchos subsp. celiensis. GIROS Orch. Spont. Eur. 2018, 61 (2), 407-415.
Anacamptis morio (L.) R.M. Bateman, Pridgeon & M.W.Chase	Anacamptis morio (L.) R.M.Bateman, Pridgeon & M.W.Chase	Anacamptis morio (L.) R.M. Bateman, Pridgeon & M.W.Chase			Maruggio	Taranto	47	Dura, T.; Baldacconi, R. Seconda segnalazione di Ophrys speculum nella provincia di Taranto (Puglia). GIROS Orch. Spont. Eur. 2018, 61 (2), 435-438.
Anacamptis morio (L.) R.M. Bateman, Pridgeon & M.W.Chase	Anacamptis morio (L.) R.M.Bateman, Pridgeon & M.W.Chase	Anacamptis morio (L.) R.M. Bateman, Pridgeon & M.W.Chase		Fichella, 37 m sls	Leverano	Lecce	73	Chetta, F.S.; Gennaio, R.; Medagli, P.; Gargiulo, M. Prima segnalazione in Italia del raro ibrido intergenerico Anacamptis morio x Serapias cordigera (x Serapicamptis monfortensis comb. nov.). GIROS Orch. Spont. Eur. 2018, 61 (2), 474-480.
Anacamptis morio (L.) R.M. Bateman, Pridgeon & M.W.Chase	Anacamptis morio (L.) R.M.Bateman, Pridgeon & M.W.Chase	Anacamptis morio (L.) R.M. Bateman, Pridgeon & M.W.Chase		Gargano	San Giovanni Rotondo	Foggia	48	D'Alonzo, F.; Perilli, M.; Biagioli, M. Quattro nuovi ibridi naturali di Ophrys nel Parco Nazionale del Gargano (Foggia, Puglia settentrionale). GIROS Orch. Spont. Eur. 2018, 61 (1), 60-78.
Anacamptis morio (L.) R.M. Bateman, Pridgeon & M.W.Chase	Anacamptis morio (L.) R.M.Bateman, Pridgeon & M.W.Chase	Anacamptis morio (L.) R.M. Bateman, Pridgeon & M.W.Chase		Grumo Appula	Grumo Appula	Bari	49	D'Alonzo, F.; Perilli, M.; Biagioli, M. Sei nuovi ibridi di Ophrys, cinque nella Murgia barese (Puglia) e uno in Basilicata. GIROS Orch. Spont. Eur. 2019, 62 (2), 320-349.
Anacamptis morio (L.) R.M. Bateman, Pridgeon & M.W.Chase	Anacamptis morio (L.) R.M.Bateman, Pridgeon & M.W.Chase	Anacamptis morio (L.) R.M. Bateman, Pridgeon & M.W.Chase		Bosco Difesa Grande	Gravina in Puglia	Bari	50	D'Alonzo, F.; Perilli, M.; Biagioli, M. Nuovi ibridi di Ophrys in Puglia e Basilicata. GIROS Orch. Spont. Eur. 2019, 62 (1), 161-178.
Anacamptis morio (L.) R.M. Bateman, Pridgeon & M.W.Chase	Anacamptis morio (L.) R.M.Bateman, Pridgeon & M.W.Chase	Anacamptis morio (L.) R.M. Bateman, Pridgeon & M.W.Chase		Bosco Cuturi	Manduria	Taranto	52	Lumare, F.; Medagli, P.; Turco, A.; Dura, T.; Anelli, S. Le Orchidacee del Bosco Cuturi. GIROS Orch. Spont. Eur. 2020, 63 (1), 199-206.
Anacamptis morio (L.) R.M. Bateman, Pridgeon & M.W.Chase	Anacamptis morio (L.) R.M.Bateman, Pridgeon & M.W.Chase	Anacamptis morio (L.) R.M. Bateman, Pridgeon & M.W.Chase		Macchie di San Cataldo	Lecce	Lecce	53	Lumare, F.; Medagli, P.; Anelli, S. Le Orchidacee delle Macchie di S. Cataldo (Lecce). GIROS Orch. Spont. Eur. 2020, 63 (1), 207-217.
Anacamptis morio (L.) R.M. Bateman, Pridgeon & M.W.Chase	Anacamptis morio (L.) R.M.Bateman, Pridgeon & M.W.Chase	Anacamptis morio (L.) R.M. Bateman, Pridgeon & M.W.Chase		San Giovanni Rotondo	San Giovanni Rotondo	Foggia	54	D'Alonzo, F.; Perilli, M.; Biagioli, M. Due nuovi ibridi garganici di Ophrys sipontensis (Puglia). GIROS Orch. Spont Eur. 2020, 63 (1), 25-36.
Anacamptis morio (L.) R.M. Bateman, Pridgeon & M.W.Chase	Anacamptis morio (L.) R.M.Bateman, Pridgeon & M.W.Chase	Anacamptis morio (L.) R.M. Bateman, Pridgeon & M.W.Chase		Apricena	Apricena	Foggia	101	D'Alonzo, F.; Perilli, M.; Biagioli, M. Tre nuovi ibridi naturali di Ophrys nel Gargano (Puglia). GIROS Orch. Spont. Eur. 2021, 64 (1), 66-82.
Anacamptis morio (L.) R.M. Bateman, Pridgeon & M.W.Chase	Anacamptis morio (L.) R.M.Bateman, Pridgeon & M.W.Chase	Anacamptis morio (L.) R.M. Bateman, Pridgeon & M.W.Chase		San Giovanni Rotondo	San Giovanni Rotondo	Foggia	101	D'Alonzo, F.; Perilli, M.; Biagioli, M. Tre nuovi ibridi naturali di Ophrys nel Gargano (Puglia). GIROS Orch. Spont. Eur. 2021, 64 (1), 66-82.
Anacamptis morio (L.) R.M. Bateman, Pridgeon & M.W.Chase	Anacamptis morio (L.) R.M.Bateman, Pridgeon & M.W.Chase	Anacamptis morio (L.) R.M. Bateman, Pridgeon & M.W.Chase			Cassano delle Murge	Bari	102	Turco, A.; Albano, A.; Medagli, P.; Wagensommer, R.P.; D’Emerico, S. Comparative chromosome studies in species of subtribe Orchidinae (Orchidaceae). Comp. Cytogenet. 2021, 15 (4), 507-525. https://doi.10.3897/compcytogen.v15.i4.75990.
Anacamptis morio (L.) R.M. Bateman, Pridgeon & M.W.Chase	Anacamptis morio (L.) R.M.Bateman, Pridgeon & M.W.Chase	Anacamptis morio (L.) R.M. Bateman, Pridgeon & M.W.Chase		Torre San Giovanni	Ugento	Lecce	83	Gennaio, R. Prima segnalazione in Salento dell'ibrido Serapias x broeckii (S. parviflora x S. vomeracea). GIROS Orch. Spont. Eur. 2022, 65 (1), 36-43.
Anacamptis morio (L.) R.M. Bateman, Pridgeon & M.W.Chase	Anacamptis morio (L.) R.M.Bateman, Pridgeon & M.W.Chase	Anacamptis morio (L.) R.M. Bateman, Pridgeon & M.W.Chase		SS 99	Altamura	Bari	32	D'Alonzo, F.; Perilli, M.; Biagioli, M. Un nuovo ibrido di Ophrys (O. apulica x O. sipontensis) nella Murgia barese (Puglia centrale). GIROS Orch. Spont. Eur. 2022, 65 (2), 231-237.
Anacamptis morio (L.) R.M. Bateman, Pridgeon & M.W.Chase	Anacamptis morio (L.) R.M.Bateman, Pridgeon & M.W.Chase	Anacamptis morio (L.) R.M. Bateman, Pridgeon & M.W.Chase		Contrada Pozzo Pateo	Altamura	Bari	33	D'Alonzo, F.; Biagioli, M. Segnalazioni di due entità rarissime nella Puglia centrale (Anacamptis x murginaa e Ophrys speculum). GIROS Orch. Spont. Eur. 2022, 65 (2), 238-246.
Anacamptis morio (L.) R.M. Bateman, Pridgeon & M.W.Chase	Anacamptis morio (L.) R.M.Bateman, Pridgeon & M.W.Chase	Anacamptis morio (L.) R.M. Bateman, Pridgeon & M.W.Chase			Altamura	Bari	33	D'Alonzo, F.; Biagioli, M. Segnalazioni di due entità rarissime nella Puglia centrale (Anacamptis x murginaa e Ophrys speculum). GIROS Orch. Spont. Eur. 2022, 65 (2), 238-246.
Anacamptis morio (L.) R.M. Bateman, Pridgeon & M.W.Chase	Anacamptis morio (L.) R.M.Bateman, Pridgeon & M.W.Chase	Anacamptis morio (L.) R.M. Bateman, Pridgeon & M.W.Chase		Zona Roto Galeta	Leverano	Lecce	34	Gennaio, R. Prima segnalazione italiana di xSerapicamptis myrtoa (Anacamptis papilionacea x Serapias bergonii) nel Salento (Puglia meridionale). GIROS Orch. Spont. Eur. 2022, 65 (2), 247-251.
Orchis palustris Jacq.	Anacamptis palustris (Jacq.) R.M.Bateman, Pridgeon & M.W.Chase	Anacamptis palustris (Jacq.) R.M.Bateman, Pridgeon & M.W.Chase		Bosco Isola	Lesina	Foggia	103	Forte, L.; Cavallaro, V.; Pantaleo, F.; D’Amico, F.S.; Macchia, F. The vascular Flora of the “Bosco Isola” at Lesina (Foggia – Apulia). Fl. Medit. 2002, 12, 33-92.
Orchis palustris Jacq.	Anacamptis palustris (Jacq.) R.M.Bateman, Pridgeon & M.W.Chase	Anacamptis palustris (Jacq.) R.M.Bateman, Pridgeon & M.W.Chase		Torre San Giovanni	Ugento	Lecce	75	Gennaio, R. Osservazioni su alcune anomalie fiorali in esemplari di Ophrys apifera Huds. presso Torre San Giovanni, Ugento (Le). GIROS Notizie 2003, 22, 29-30.
Orchis palustris Jacq.	Anacamptis palustris (Jacq.) R.M.Bateman, Pridgeon & M.W.Chase	Anacamptis palustris (Jacq.) R.M.Bateman, Pridgeon & M.W.Chase		Torre Guaceto	Cisternino	Brindisi	104	Beccarisi, L.; Medagli, P.; Minonne, F.; Zuccarello, V.; Marchiori, S. La conservazione della vegetazione nella Riserva di Torre Guaceto. Thalassia Salentina 2004, 27, 117-129.
Orchis palustris Jacq.	Anacamptis palustris (Jacq.) R.M.Bateman, Pridgeon & M.W.Chase	Anacamptis palustris (Jacq.) R.M.Bateman, Pridgeon & M.W.Chase		Nature 2000 Site Laghi Alimini	Otranto	Lecce	56	Mele, C.; Caforio, F.; Marchiori, S. Remarkable species occurring in the Alimini Lakes (Apulia South Italy), an area proposed as Site of Community Interest. Bocconea 2006, 19, 253-260.
Anacamptis palustris (Jacq.) R.M.Bateman, Pridgeon & M.W.Chase	Anacamptis palustris (Jacq.) R.M.Bateman, Pridgeon & M.W.Chase	Anacamptis palustris (Jacq.) R.M.Bateman, Pridgeon & M.W.Chase		Alimini	Otranto	Lecce	105	Musacchio, A.; Pellegrino, G.; Cafasso, D.; Widmer, F.; Cozzolino S. A unique A. palustris lineage across the Otranto strait: botanical evidence for a past land-bridge? Plant Syst. Evol. 2006, 262, 103–111. https://doi.org/10.1007/s00606-006-0469-y.
Anacamptis palustris (Jacq.) R.M.Bateman, Pridgeon & M.W.Chase	Anacamptis palustris (Jacq.) R.M.Bateman, Pridgeon & M.W.Chase	Anacamptis palustris (Jacq.) R.M.Bateman, Pridgeon & M.W.Chase			Gallipoli	Lecce	105	Musacchio, A.; Pellegrino, G.; Cafasso, D.; Widmer, F.; Cozzolino S. A unique A. palustris lineage across the Otranto strait: botanical evidence for a past land-bridge? Plant Syst. Evol. 2006, 262, 103–111. https://doi.org/10.1007/s00606-006-0469-y.
Anacamptis palustris (Jacq.) R.M.Bateman, Pridgeon & M.W.Chase	Anacamptis palustris (Jacq.) R.M.Bateman, Pridgeon & M.W.Chase	Anacamptis palustris (Jacq.) R.M.Bateman, Pridgeon & M.W.Chase		SR Le Cesine	Vernole	Lecce	105	Musacchio, A.; Pellegrino, G.; Cafasso, D.; Widmer, F.; Cozzolino S. A unique A. palustris lineage across the Otranto strait: botanical evidence for a past land-bridge? Plant Syst. Evol. 2006, 262, 103–111. https://doi.org/10.1007/s00606-006-0469-y.
Anacamptis palustris (Jacq.) R.M.Bateman, Pridgeon & M.W.Chase	Anacamptis palustris (Jacq.) R.M.Bateman, Pridgeon & M.W.Chase	Anacamptis palustris (Jacq.) R.M.Bateman, Pridgeon & M.W.Chase		Roca	Melendugno	Lecce	105	Musacchio, A.; Pellegrino, G.; Cafasso, D.; Widmer, F.; Cozzolino S. A unique A. palustris lineage across the Otranto strait: botanical evidence for a past land-bridge? Plant Syst. Evol. 2006, 262, 103–111. https://doi.org/10.1007/s00606-006-0469-y.
Anacamptis palustris (Jacq.) R.M.Bateman, Pridgeon & M.W.Chase	Anacamptis palustris (Jacq.) R.M.Bateman, Pridgeon & M.W.Chase	Anacamptis palustris (Jacq.) R.M.Bateman, Pridgeon & M.W.Chase		Torre Rinalda	Lecce	Lecce	105	Musacchio, A.; Pellegrino, G.; Cafasso, D.; Widmer, F.; Cozzolino S. A unique A. palustris lineage across the Otranto strait: botanical evidence for a past land-bridge? Plant Syst. Evol. 2006, 262, 103–111. https://doi.org/10.1007/s00606-006-0469-y.
Anacamptis palustris (Jacq.) R.M.Bateman, Pridgeon & M.W.Chase	Anacamptis palustris (Jacq.) R.M.Bateman, Pridgeon & M.W.Chase	Anacamptis palustris (Jacq.) R.M.Bateman, Pridgeon & M.W.Chase		Torre San Giovanni	Ugento	Lecce	105	Musacchio, A.; Pellegrino, G.; Cafasso, D.; Widmer, F.; Cozzolino S. A unique A. palustris lineage across the Otranto strait: botanical evidence for a past land-bridge? Plant Syst. Evol. 2006, 262, 103–111. https://doi.org/10.1007/s00606-006-0469-y.
Anacamptis palustris (Jacq.) R.M.Bateman, Pridgeon & M.W.Chase	Anacamptis palustris (Jacq.) R.M.Bateman, Pridgeon & M.W.Chase	Anacamptis palustris (Jacq.) R.M.Bateman, Pridgeon & M.W.Chase			Otranto	Lecce	105	Musacchio, A.; Pellegrino, G.; Cafasso, D.; Widmer, F.; Cozzolino S. A unique A. palustris lineage across the Otranto strait: botanical evidence for a past land-bridge? Plant Syst. Evol. 2006, 262, 103–111. https://doi.org/10.1007/s00606-006-0469-y.
Orchis palustris Jacq.	Anacamptis palustris (Jacq.) R.M.Bateman, Pridgeon & M.W.Chase	Anacamptis palustris (Jacq.) R.M.Bateman, Pridgeon & M.W.Chase		SR Le Cesine	Vernole	Lecce	106	Di Pietro, R.; Dibitonto, P.; Garziano, G.; Sciandrello, S.; Wagensommer, R.P.; Medagli, P.; Tomaselli, V. Preliminary results of floristic and vegetation surveys in three coastal humid areas in the Puglia region (southern Italy). Lazaroa 2009, 30, 99-107.
Orchis palustris Jacq.	Anacamptis palustris (Jacq.) R.M.Bateman, Pridgeon & M.W.Chase	Anacamptis palustris (Jacq.) R.M.Bateman, Pridgeon & M.W.Chase		Torre Guaceto	Cisternino	Brindisi	77	Tomaselli, V.; Sciandrello, S.; Dibitonto, P.; Wagensommer, R.P.; Urbano, M.; Calabrese, I.T.; Garziano, G.; Cimmarusti, G.; Di Pietro, R. Analisi del paesaggio vegetale ed agricolo della Riserva Naturale Statale di “Torre Guaceto” (Brindisi - Puglia). Cartografia della vegetazione, degli habitat e dell’uso del suolo. Quad. Bot. Amb. Appl. 2010, 21, 33-49.
Anacamptis palustris (Jacq.) R.M.Bateman, Pridgeon & M.W.Chase	Anacamptis palustris (Jacq.) R.M.Bateman, Pridgeon & M.W.Chase	Anacamptis palustris (Jacq.) R.M.Bateman, Pridgeon & M.W.Chase		Acquatina di Frigole	Frigole	Lecce	64	Lumare, F.; Medagli P. Le orchidee spontanee dello "Stagno di Acquatina" (Lecce). GIROS Notizie 2013, 52, 94-96.
Anacamptis palustris (Jacq.) R.M.Bateman, Pridgeon & M.W.Chase	Anacamptis palustris (Jacq.) R.M.Bateman, Pridgeon & M.W.Chase	Anacamptis palustris (Jacq.) R.M.Bateman, Pridgeon & M.W.Chase		SR Le Cesine	Vernole	Lecce	65	Medagli, P.; Sciandrello, S.; Mele, C.; Di Pietro, R.; Wagensommer, R.P.; Urbano, M.; Tomaselli, V. Analisi della biodiversità vegetale e cartografia della vegetazione, degli Habitat e dell’uso del suolo della Riserva Naturale Statale “Le Cesine” (Lecce-Puglia). Quad. Bot. Amb. Appl. 2013, 24, 55-76.
Anacamptis palustris (Jacq.) R.M.Bateman, Pridgeon & M.W.Chase	Anacamptis palustris (Jacq.) R.M.Bateman, Pridgeon & M.W.Chase	Anacamptis palustris (Jacq.) R.M.Bateman, Pridgeon & M.W.Chase		Torre Chianca-Bacino Idume, RNP Bosco e Paludi di Rauccio	Lecce	Lecce	79	Gennaio, R.; Lumare, F.; Medagli, P. Nuova segnalazione in Italia dell'ibrido intergenerico x Serapicamptis nouletii (Anacamptis laxiflora x Serapias cordigera). GIROS Orch. Spont. Eur. 2015, 58 (2), 334-337.
Anacamptis palustris (Jacq.) R.M.Bateman, Pridgeon & M.W.Chase	Anacamptis palustris (Jacq.) R.M.Bateman, Pridgeon & M.W.Chase	Anacamptis palustris (Jacq.) R.M.Bateman, Pridgeon & M.W.Chase		Torre Guaceto	Carovigno	Brindisi	80	Beccarisi, L.; Marinò, F.; Medagli, P.; Zizzi, T.; Minonne, F. Inventario della flora vascolare della Riserva Naturale di Torre Guaceto (Puglia). Thalassia Salentina 2015, 37, 11-56. https://doi.10.1285/i15910725v37p11.
Anacamptis palustris (Jacq.) R.M.Bateman, Pridgeon & M.W.Chase	Anacamptis palustris (Jacq.) R.M.Bateman, Pridgeon & M.W.Chase	Anacamptis palustris (Jacq.) R.M.Bateman, Pridgeon & M.W.Chase		Torre Veneri	Lecce	Lecce	107	Serafino, S.; Chetta, F.S.; Mascia, G. Ophrys xturris-veneris (Ophrys candica x Ophrys classica), un nuovo ibrido del litorale leccese (Salento, Puglia meridionale). GIROS Orch. Spont. Eur. 2022, 65 (2), 300-311.
Anacamptis papilionacea (L.) R.M.Bateman, Pridgeon & M.W.Chase	Anacamptis papilionacea (L.) R.M.Bateman, Pridgeon & M.W.Chase	Anacamptis papilionacea (L.) R.M.Bateman, Pridgeon & M.W.Chase		Stinco	Mattinata	Foggia	22	Rossini, A.; Quitadamo, G. Segnalazioni di orchidee rare nel Gargano. GIROS Notizie 2002, 21, 25-27.
Orchis papilionacea L.	Anacamptis papilionacea (L.) R.M.Bateman, Pridgeon & M.W.Chase	Anacamptis papilionacea (L.) R.M.Bateman, Pridgeon & M.W.Chase		Nature 2000 Site Laghi Alimini	Otranto	Lecce	56	Mele, C.; Caforio, F.; Marchiori, S. Remarkable species occurring in the Alimini Lakes (Apulia South Italy), an area proposed as Site of Community Interest. Bocconea 2006, 19, 253-260.
Orchis papilionacea L. subsp. papilionacea	Anacamptis papilionacea (L.) R.M.Bateman, Pridgeon & M.W.Chase	Anacamptis papilionacea (L.) R.M.Bateman, Pridgeon & M.W.Chase		NP Alta Murgia	Gravina in Puglia	Bari	42	Perrino, P.; Laghetti, G.; Tersi, M. Modern concepts for the sustainable use of Plant Genetic Resources in the Mediterranean natural protected areas: the case study of the Alta Murgia Park (Italy). Genet. Resour. Crop Evol. 2006, 53, 695-710. https://doi.10.1007/s10722-004-3942-x
Orchis papilionacea L.	Anacamptis papilionacea (L.) R.M.Bateman, Pridgeon & M.W.Chase	Anacamptis papilionacea (L.) R.M.Bateman, Pridgeon & M.W.Chase		Selva San Vito, Gravina di Laterza	Laterza	Taranto	86	Biondi, E.; Guerra, V. Vegetazione e paesaggio vegetale delle gravine dell’Arco jonico. Fitosociologia 2008, 45 (1), Supp. 1, 57-125.
Anacamptis papilionacea (L.) R.M.Bateman, Pridgeon & M.W.Chase	Anacamptis papilionacea (L.) R.M.Bateman, Pridgeon & M.W.Chase	Anacamptis papilionacea (L.) R.M.Bateman, Pridgeon & M.W.Chase		Palude di Cassano	Melendugno	Lecce	57	Turco, A.; Medagli, P. Serapias x marchiorii Turco & Medagli (Serapias bergonii E.G. Camus x Serapias politisii Renz) ibrido naturale nuovo del Salento. Thalassia Salentina 2009, 32, 145-150.
Orchis papilionacea L.	Anacamptis papilionacea (L.) R.M.Bateman, Pridgeon & M.W.Chase	Anacamptis papilionacea (L.) R.M.Bateman, Pridgeon & M.W.Chase		Nature 2000 Site Bosco di Mesola	Cassano delle Murge	Bari	88	Cillo, N. Ophrys mateolana Medagli, D'Emerico, Bianco & Ruggiero, nuove segnalazioni in provincia di Bari. GIROS Notizie 2009, 40, 38-40.
Orchis papilionacea L.	Anacamptis papilionacea (L.) R.M.Bateman, Pridgeon & M.W.Chase	Anacamptis papilionacea (L.) R.M.Bateman, Pridgeon & M.W.Chase		Guradiola	Laterza	Taranto	108	Terzi, M.; Di Pietro, R.; D'Amico, F.S. Analisi delle Specie Indicatrici applicata alle comunità a Stipa austroitalica Martinovsky e relative problematiche sintassonomiche. Fitosociologia 2010, 47 (1), 3-28.
Orchis papilionacea L.	Anacamptis papilionacea (L.) R.M.Bateman, Pridgeon & M.W.Chase	Anacamptis papilionacea (L.) R.M.Bateman, Pridgeon & M.W.Chase		Murgia Fragennaro	Laterza	Taranto	108	Terzi, M.; Di Pietro, R.; D'Amico, F.S. Analisi delle Specie Indicatrici applicata alle comunità a Stipa austroitalica Martinovsky e relative problematiche sintassonomiche. Fitosociologia 2010, 47 (1), 3-28.
Orchis papilionacea L.	Anacamptis papilionacea (L.) R.M.Bateman, Pridgeon & M.W.Chase	Anacamptis papilionacea (L.) R.M.Bateman, Pridgeon & M.W.Chase		Masseria Pompei	Laterza	Taranto	108	Terzi, M.; Di Pietro, R.; D'Amico, F.S. Analisi delle Specie Indicatrici applicata alle comunità a Stipa austroitalica Martinovsky e relative problematiche sintassonomiche. Fitosociologia 2010, 47 (1), 3-28.
Anacamptis papilionacea (L.) R.M.Bateman, Pridgeon & M.W.Chase	Anacamptis papilionacea (L.) R.M.Bateman, Pridgeon & M.W.Chase	Anacamptis papilionacea (L.) R.M.Bateman, Pridgeon & M.W.Chase		nord del Gargano, strada SS 89 tra Sannicandro Garganico e Cagnano Varano al km. 30,7	Foggia	Foggia	89	Liverani, V.; Romolini, R. Ophrys holosericea subsp. paolina, nuova sottospecie del nord del Gargano (Puglia, Italia). J. Eur. Orch. 2010, 42 (3-4), 467-476.
Anacamptis papilionacea (L.) R.M.Bateman, Pridgeon & M.W.Chase	Anacamptis papilionacea (L.) R.M.Bateman, Pridgeon & M.W.Chase	Anacamptis papilionacea (L.) R.M.Bateman, Pridgeon & M.W.Chase		Monte Sacro	Mattinata	Foggia	60	Medagli, P.; Turco, A. Ophrys x rossiniae e Ophrys x quitadamoi, due ibridi naturali nuovi del Gargano. GIROS Notizie 2011, 47, 54-57.
Anacamptis papilionacea (L.) R.M.Bateman, Pridgeon & M.W.Chase	Anacamptis papilionacea (L.) R.M.Bateman, Pridgeon & M.W.Chase	Anacamptis papilionacea (L.) R.M.Bateman, Pridgeon & M.W.Chase		S. Paolo	Martina Franca	Taranto	61	Dura, T.; Turco, A.; Gennaio, R.; Medagli, P. Una nuova entità della Puglia: Ophrys oxyrrhynchos Tod. subsp. ingrassiae Dura, Turco, Gennaio & Medagli. GIROS Notizie 2011, 46, 37-39.
Anacamptis papilionacea (L.) R.M.Bateman, Pridgeon & M.W.Chase	Anacamptis papilionacea (L.) R.M.Bateman, Pridgeon & M.W.Chase	Anacamptis papilionacea (L.) R.M.Bateman, Pridgeon & M.W.Chase		Macchie di San Cataldo	Lecce	Lecce	62	Medagli, P.; Turco, A. Serapias x ruggieroi e Serapias x d'emericoi ibridi naturali nuovi del Salento. Thalassia Salentina 2011, 33, 75-82.
Orchis papilionacea L.	Anacamptis papilionacea (L.) R.M.Bateman, Pridgeon & M.W.Chase	Anacamptis papilionacea (L.) R.M.Bateman, Pridgeon & M.W.Chase		Monte Castiglione	Faeto	Foggia	43	Perrino, E.V.; Cavallaro, V. Flora delle praterie di Monte Castiglione (Alta Murgia-Puglia). Interdipendenze 2011, 3, 31-45. https://doi.10.4447/int.3110011.
Anacamptis papilionacea (L.) R.M.Bateman, Pridgeon & M.W.Chase	Anacamptis papilionacea (L.) R.M.Bateman, Pridgeon & M.W.Chase	Anacamptis papilionacea (L.) R.M.Bateman, Pridgeon & M.W.Chase		Porto Selvaggio	Nardò	Lecce	44	Inguscio, S.; Rossi, E.; Scarpina, L.; Medagli, P. Guida alle Orchidee del Parco Naturale Regionale Porto Selvaggio e Palude del Capitano; Editrice Salentina, Galatina, 2012; pp. 1-77.
Anacamptis papilionacea (L.) R.M.Bateman, Pridgeon & M.W.Chase	Anacamptis papilionacea (L.) R.M.Bateman, Pridgeon & M.W.Chase	Anacamptis papilionacea (L.) R.M.Bateman, Pridgeon & M.W.Chase		Porto Selvaggio	Nardò	Lecce	44	Inguscio, S.; Rossi, E.; Scarpina, L.; Medagli, P. Guida alle Orchidee del Parco Naturale Regionale Porto Selvaggio e Palude del Capitano; Editrice Salentina, Galatina, 2012; pp. 1-77.
Anacamptis papilionacea (L.) R.M.Bateman, Pridgeon & M.W.Chase	Anacamptis papilionacea (L.) R.M.Bateman, Pridgeon & M.W.Chase	Anacamptis papilionacea (L.) R.M.Bateman, Pridgeon & M.W.Chase		Porto Selvaggio	Nardò	Lecce	44	Inguscio, S.; Rossi, E.; Scarpina, L.; Medagli, P. Guida alle Orchidee del Parco Naturale Regionale Porto Selvaggio e Palude del Capitano; Editrice Salentina, Galatina, 2012; pp. 1-77.
Anacamptis papilionacea (L.) R.M.Bateman, Pridgeon & M.W.Chase	Anacamptis papilionacea (L.) R.M.Bateman, Pridgeon & M.W.Chase	Anacamptis papilionacea (L.) R.M.Bateman, Pridgeon & M.W.Chase		Ruvo di Puglia	Ruvo di Puglia	Bari	109	Turco, A.; D’Emerico, S.; Lozito, L.; Medagli, P. Ophrys peucetiae e Ophrys pseudomelena, due nuovi taxa per la Puglia. Giros Notizie 2012, 50, 4-11.
Anacamptis papilionacea (L.) R.M.Bateman, Pridgeon & M.W.Chase	Anacamptis papilionacea (L.) R.M.Bateman, Pridgeon & M.W.Chase	Anacamptis papilionacea (L.) R.M.Bateman, Pridgeon & M.W.Chase		Macchie di San Cataldo	Lecce	Lecce	63	Turco, A.; Ruggiero, L.; Gennaio, R.; D’Emerico, S. Ophrys x medaglii un nuovo ibrido naturale del Salento. Thalassia Salentina 2012, 34, 25-32.
Anacamptis papilionacea (L.) R.M.Bateman, Pridgeon & M.W.Chase	Anacamptis papilionacea (L.) R.M.Bateman, Pridgeon & M.W.Chase	Anacamptis papilionacea (L.) R.M.Bateman, Pridgeon & M.W.Chase		Masseria Zanzara	Veglie	Lecce	63	Turco, A.; Ruggiero, L.; Gennaio, R.; D’Emerico, S. Ophrys x medaglii un nuovo ibrido naturale del Salento. Thalassia Salentina 2012, 34, 25-32.
Anacamptis papilionacea (L.) R.M.Bateman, Pridgeon & M.W.Chase	Anacamptis papilionacea (L.) R.M.Bateman, Pridgeon & M.W.Chase	Anacamptis papilionacea (L.) R.M.Bateman, Pridgeon & M.W.Chase		Torre Colimena	Manduria	Taranto	63	Turco, A.; Ruggiero, L.; Gennaio, R.; D’Emerico, S. Ophrys x medaglii un nuovo ibrido naturale del Salento. Thalassia Salentina 2012, 34, 25-32.
Anacamptis papilionacea (L.) R.M.Bateman, Pridgeon & M.W.Chase	Anacamptis papilionacea (L.) R.M.Bateman, Pridgeon & M.W.Chase	Anacamptis papilionacea (L.) R.M.Bateman, Pridgeon & M.W.Chase		SR Le Cesine	Vernole	Lecce	65	Medagli, P.; Sciandrello, S.; Mele, C.; Di Pietro, R.; Wagensommer, R.P.; Urbano, M.; Tomaselli, V. Analisi della biodiversità vegetale e cartografia della vegetazione, degli Habitat e dell’uso del suolo della Riserva Naturale Statale “Le Cesine” (Lecce-Puglia). Quad. Bot. Amb. Appl. 2013, 24, 55-76.
Anacamptis papilionacea (L.) R.M.Bateman, Pridgeon & M.W.Chase	Anacamptis papilionacea (L.) R.M.Bateman, Pridgeon & M.W.Chase	Anacamptis papilionacea (L.) R.M.Bateman, Pridgeon & M.W.Chase		Bosco Difesa Grande	Gravina in Puglia	Bari	27	D'Alonzo, F. Le orchidee della Murgia barese e materana. Parco Nazionale dell'Alta Murgia barese - Parco Regionale della Murgia materana - Bosco Difesa Grande. GIROS Notizie 2013, 54, 24-38.
Anacamptis papilionacea (L.) R.M.Bateman, Pridgeon & M.W.Chase	Anacamptis papilionacea (L.) R.M.Bateman, Pridgeon & M.W.Chase	Anacamptis papilionacea (L.) R.M.Bateman, Pridgeon & M.W.Chase		NP Alta Murgia	Gravina in Puglia	Bari	27	D'Alonzo, F. Le orchidee della Murgia barese e materana. Parco Nazionale dell'Alta Murgia barese - Parco Regionale della Murgia materana - Bosco Difesa Grande. GIROS Notizie 2013, 54, 24-38.
Anacamptis papilionacea (L.) R.M.Bateman, Pridgeon & M.W.Chase	Anacamptis papilionacea (L.) R.M.Bateman, Pridgeon & M.W.Chase	Anacamptis papilionacea (L.) R.M.Bateman, Pridgeon & M.W.Chase		Bosco Difesa Grande	Gravina in Puglia	Bari	35	D'Alonzo F. Descrizione di un nuovo ibrido di Ophrys in Puglia: Ophrys x difesagrandeana D'Alonzo [O. apulica (O. Danesch & E. Danesch) O. Danesch & E. Danesch x O. conradiae Melki & Deschâtres]. GIROS Notizie 2014, 57, 32-34.
Anacamptis papilionacea (L.) R.M.Bateman, Pridgeon & M.W.Chase	Anacamptis papilionacea (L.) R.M.Bateman, Pridgeon & M.W.Chase	Anacamptis papilionacea (L.) R.M.Bateman, Pridgeon & M.W.Chase		RNP Costa Otranto - S. Maria di Leuca e Bosco di Tricase	Otranto	Lecce	110	Gennaio, R.; Medagli, P. Ophrys x sulphurea Gennaio & Medagli, nuovo ibrido naturale del Salento (Puglia). GIROS Orch. Spont. Eur. 2015, 58 (1), 110-113.
Anacamptis papilionacea (L.) R.M.Bateman, Pridgeon & M.W.Chase	Anacamptis papilionacea (L.) R.M.Bateman, Pridgeon & M.W.Chase	Anacamptis papilionacea (L.) R.M.Bateman, Pridgeon & M.W.Chase		RNP Lama Balice	Bari	Bari	90	De Leo, V. Le Orchidaceae del Parco Naturale di Lama Balice (Bari, Puglia). GIROS Orch. Spont. Eur. 2015, 58 (1), 129-135.
Anacamptis papilionacea (L.) R.M.Bateman, Pridgeon & M.W.Chase	Anacamptis papilionacea (L.) R.M.Bateman, Pridgeon & M.W.Chase	Anacamptis papilionacea (L.) R.M.Bateman, Pridgeon & M.W.Chase		Pulicchio	Gravina in Puglia	Bari	67	D'Alonzo, F. Nuove stazioni di Ophrys gravinensis in Puglia e descrizione di due suoi ibridi. GIROS Orch. Spont. Eur. 2015, 58 (2), 247-261.
Anacamptis papilionacea (L.) R.M.Bateman, Pridgeon & M.W.Chase	Anacamptis papilionacea (L.) R.M.Bateman, Pridgeon & M.W.Chase	Anacamptis papilionacea (L.) R.M.Bateman, Pridgeon & M.W.Chase		Pulicchio	Gravina in Puglia	Bari	67	D'Alonzo, F. Nuove stazioni di Ophrys gravinensis in Puglia e descrizione di due suoi ibridi. GIROS Orch. Spont. Eur. 2015, 58 (2), 247-261.
Anacamptis papilionacea (L.) R.M.Bateman, Pridgeon & M.W.Chase	Anacamptis papilionacea (L.) R.M.Bateman, Pridgeon & M.W.Chase	Anacamptis papilionacea (L.) R.M.Bateman, Pridgeon & M.W.Chase		Bosco Difesa Grande	Gravina in Puglia	Bari	111	D'Alonzo, F. Un nuovo ibrido di Ophrys in Puglia: Ophrys x michelae D'Alonzo (O. oxyrrhynchos subsp. celiensis x O. tenthredinifera subsp. neglecta). GIROS Orch. Spont. Eur. 2015, 58 (2), 279-285.
Anacamptis papilionacea (L.) R.M.Bateman, Pridgeon & M.W.Chase	Anacamptis papilionacea (L.) R.M.Bateman, Pridgeon & M.W.Chase	Anacamptis papilionacea (L.) R.M.Bateman, Pridgeon & M.W.Chase		Torre Guaceto	Carovigno	Brindisi	80	Beccarisi, L.; Marinò, F.; Medagli, P.; Zizzi, T.; Minonne, F. Inventario della flora vascolare della Riserva Naturale di Torre Guaceto (Puglia). Thalassia Salentina 2015, 37, 11-56. https://doi.10.1285/i15910725v37p11.
Anacamptis papilionacea (L.) R.M.Bateman, Pridgeon & M.W.Chase	Anacamptis papilionacea (L.) R.M.Bateman, Pridgeon & M.W.Chase	Anacamptis papilionacea (L.) R.M.Bateman, Pridgeon & M.W.Chase		Gravina	Laterza	Taranto	68	Dura, T.; Biagioli, M. La presenza di Ophrys exaltata s.l. in provincia di Taranto e in Puglia. GIROS Orch. Spont. Eur. 2016, 59 (2), 277-285.
Anacamptis papilionacea (L.) R.M.Bateman, Pridgeon & M.W.Chase	Anacamptis papilionacea (L.) R.M.Bateman, Pridgeon & M.W.Chase	Anacamptis papilionacea (L.) R.M.Bateman, Pridgeon & M.W.Chase		Pulicchio	Gravina in Puglia	Bari	91	D'Alonzo, F.; Perilli, M. Quattro nuovi ibridi naturali di Ophrys nel Parco Nazionale dell'Alta Murgia (Bari, Puglia). GIROS Orch. Spont. Eur. 2016, 59 (2), 291-310.
Anacamptis papilionacea (L.) R.M.Bateman, Pridgeon & M.W.Chase	Anacamptis papilionacea (L.) R.M.Bateman, Pridgeon & M.W.Chase	Anacamptis papilionacea (L.) R.M.Bateman, Pridgeon & M.W.Chase		Pulicchio	Gravina in Puglia	Bari	91	D'Alonzo, F.; Perilli, M. Quattro nuovi ibridi naturali di Ophrys nel Parco Nazionale dell'Alta Murgia (Bari, Puglia). GIROS Orch. Spont. Eur. 2016, 59 (2), 291-310.
Anacamptis papilionacea (L.) R.M.Bateman, Pridgeon & M.W.Chase	Anacamptis papilionacea (L.) R.M.Bateman, Pridgeon & M.W.Chase	Anacamptis papilionacea (L.) R.M.Bateman, Pridgeon & M.W.Chase		Masseria Plantamura	Cassano delle Murge	Bari	93	De Leo, V. Due importanti ritrovamenti di Ophrys nella Murgia barese: O. crabronifera subsp. pollinensis (prima segnalazione in Puglia) e O. oxyrrhynchos subsp. ingrassiae (prima segnalazione nella provincia di Bari). GIROS Orch. Spont. Eur. 2016, 59 (2), 329-333.
Anacamptis papilionacea (L.) R.M.Bateman, Pridgeon & M.W.Chase	Anacamptis papilionacea (L.) R.M.Bateman, Pridgeon & M.W.Chase	Anacamptis papilionacea (L.) R.M.Bateman, Pridgeon & M.W.Chase		Bosco La Lizza e Macchia del Pagliarone	Frigole	Lecce	45	Lumare, F.; Medagli, P.; Biagioli, M. Studio nomenclaturale e morfometrico su un raro ibrido del Salento (Puglia): Anacamptis x dafnii nothosubsp. camparonensis (A. collina x A. papilionacea subsp. papilionacea). GIROS Orch. Spont. Eur. 2016, 59 (2), 427-440.
Anacamptis papilionacea (L.) R.M. Bateman, Pridgeon & M.W. Chase subsp. aegaea (P. Delforge) Lewis & Kreutz	Anacamptis papilionacea (L.) R.M.Bateman, Pridgeon & M.W.Chase	Anacamptis papilionacea (L.) R.M.Bateman, Pridgeon & M.W.Chase		Porto Badisco	Otranto	Lecce	29	Lumare, F.; Medagli, P.; Biagioli, M. Primo ritrovamento in Italia (Salento, Puglia) di Anacamptis papilionacea subsp. aegaea. GIROS Orch. Spont. Eur. 2017, 60 (1), 83-89.
Anacamptis papilionacea (L.) R.M. Bateman, Pridgeon & M.W. Chase subsp. papilionacea	Anacamptis papilionacea (L.) R.M.Bateman, Pridgeon & M.W.Chase	Anacamptis papilionacea (L.) R.M.Bateman, Pridgeon & M.W.Chase		Porto Badisco	Otranto	Lecce	29	Lumare, F.; Medagli, P.; Biagioli, M. Primo ritrovamento in Italia (Salento, Puglia) di Anacamptis papilionacea subsp. aegaea. GIROS Orch. Spont. Eur. 2017, 60 (1), 83-89.
Anacamptis papilionacea (L.) R.M.Bateman, Pridgeon & M.W.Chase	Anacamptis papilionacea (L.) R.M.Bateman, Pridgeon & M.W.Chase	Anacamptis papilionacea (L.) R.M.Bateman, Pridgeon & M.W.Chase		ORNR Barsento	Noci, Alberobello, Putignano, Castellana Grotte	Bari	70	Gennaio, R.; Lavarra, P. Note preliminari sulla presenza di Orchidaceae nel territorio del Barsento (Bari, Puglia). GIROS Orch. Spont. Eur. 2017, 60 (1), 71-82.
Anacamptis papilionacea (L.) R.M.Bateman, Pridgeon & M.W.Chase	Anacamptis papilionacea (L.) R.M.Bateman, Pridgeon & M.W.Chase	Anacamptis papilionacea (L.) R.M.Bateman, Pridgeon & M.W.Chase		Bosco Quarto, PN Alta Murgia	Toritto	Bari	46	D'Alonzo, F.; Perilli, M.; Biagioli, M. Tre nuovi ibridi naturali di Ophrys nella Murgia materana (Basilicata) e barese (Puglia). GIROS Orch. Spont. Eur. 2017, 60 (2), 404-420.
Anacamptis papilionacea (L.) R.M. Bateman, Pridgeon & M.W. Chase subsp. aegaea (P. Delforge) Lewis & Kreutz	Anacamptis papilionacea (L.) R.M.Bateman, Pridgeon & M.W.Chase	Anacamptis papilionacea (L.) R.M.Bateman, Pridgeon & M.W.Chase		Porto Badisco	Otranto	Lecce	30	Lumare, F.; Medagli, P. Studio morfometrico su Anacamptis papilionacea subsp. aegaea in Salento (Puglia) e suo confronto con A. x gennarii (A. morio x A. papilionacea subsp. papilionacea). GIROS Orch. Spont. Eur. 2018, 61 (1), 103-113.
Anacamptis papilionacea (L.) R.M. Bateman, Pridgeon & M.W. Chase subsp. papilionacea	Anacamptis papilionacea (L.) R.M.Bateman, Pridgeon & M.W.Chase	Anacamptis papilionacea (L.) R.M.Bateman, Pridgeon & M.W.Chase		Porto Badisco	Otranto	Lecce	30	Lumare, F.; Medagli, P. Studio morfometrico su Anacamptis papilionacea subsp. aegaea in Salento (Puglia) e suo confronto con A. x gennarii (A. morio x A. papilionacea subsp. papilionacea). GIROS Orch. Spont. Eur. 2018, 61 (1), 103-113.
Anacamptis papilionacea (L.) R.M.Bateman, Pridgeon & M.W.Chase	Anacamptis papilionacea (L.) R.M.Bateman, Pridgeon & M.W.Chase	Anacamptis papilionacea (L.) R.M.Bateman, Pridgeon & M.W.Chase		Bosco Cuturi	Manduria	Taranto	98	Lumare, F.; Medagli, P.; Dura, T.; Anelli, S. Ophrys x boscocuturiensis, nuovo ibrido triplo del Salento (O. bertolonii subsp. bertolonii x O. holosericea subsp. parvimaculata x O. tenthredinifera subsp. neglecta). GIROS Orch. Spont. Eur. 2018, 61 (2), 374-386.
Anacamptis papilionacea (L.) R.M.Bateman, Pridgeon & M.W.Chase	Anacamptis papilionacea (L.) R.M.Bateman, Pridgeon & M.W.Chase	Anacamptis papilionacea (L.) R.M.Bateman, Pridgeon & M.W.Chase		SS 272 San Giovanni Rotondo-San Marco in Lamis	Foggia	Foggia	99	D'Alonzo, F.; Perilli, M.; Biagioli, M. Un nuovo ibrido naturale di Ophrys nel Parco Nazionale del Gargano (Foggia, Puglia settentrionale). GIROS Orch. Spont. Eur. 2018, 61 (2), 399-406.
Anacamptis papilionacea (L.) R.M.Bateman, Pridgeon & M.W.Chase	Anacamptis papilionacea (L.) R.M.Bateman, Pridgeon & M.W.Chase	Anacamptis papilionacea (L.) R.M.Bateman, Pridgeon & M.W.Chase		Contrada Lamadenza di Quasano, PN Alta Murgia	Bari	Bari	100	D'Alonzo, F.; Perilli, M.; Biagioli, M. Un nuovo ibrido di Ophrys nella Murgia barese (Puglia centrale) tra O. bombyliflora e O. oxyrrhynchos subsp. celiensis. GIROS Orch. Spont. Eur. 2018, 61 (2), 407-415.
Anacamptis papilionacea (L.) R.M.Bateman, Pridgeon & M.W.Chase	Anacamptis papilionacea (L.) R.M.Bateman, Pridgeon & M.W.Chase	Anacamptis papilionacea (L.) R.M.Bateman, Pridgeon & M.W.Chase			Maruggio	Taranto	47	Dura, T.; Baldacconi, R. Seconda segnalazione di Ophrys speculum nella provincia di Taranto (Puglia). GIROS Orch. Spont. Eur. 2018, 61 (2), 435-438.
Anacamptis papilionacea (L.) R.M.Bateman, Pridgeon & M.W.Chase	Anacamptis papilionacea (L.) R.M.Bateman, Pridgeon & M.W.Chase	Anacamptis papilionacea (L.) R.M.Bateman, Pridgeon & M.W.Chase		Fichella, 37 m sls	Leverano	Lecce	73	Chetta, F.S.; Gennaio, R.; Medagli, P.; Gargiulo, M. Prima segnalazione in Italia del raro ibrido intergenerico Anacamptis morio x Serapias cordigera (x Serapicamptis monfortensis comb. nov.). GIROS Orch. Spont. Eur. 2018, 61 (2), 474-480.
Anacamptis papilionacea (L.) R.M.Bateman, Pridgeon & M.W.Chase	Anacamptis papilionacea (L.) R.M.Bateman, Pridgeon & M.W.Chase	Anacamptis papilionacea (L.) R.M.Bateman, Pridgeon & M.W.Chase		Macchie di San Cataldo	Lecce	Lecce	112	Lumare, F.; Medagli, P.; Dura, T.; Serafino, S.; Anelli, S.; Biagioli, M. Presenza sulla costa adriatica leccese di Ophrys tarentina e del suo ibrido con O. passionis subsp. garganica (Salento, Puglia meridionale). GIROS Orch. Spont. Eur. 2018, 61 (2), 490-497.
Anacamptis papilionacea (L.) R.M.Bateman, Pridgeon & M.W.Chase	Anacamptis papilionacea (L.) R.M.Bateman, Pridgeon & M.W.Chase	Anacamptis papilionacea (L.) R.M.Bateman, Pridgeon & M.W.Chase		Macchie di San Cataldo	Lecce	Lecce	28	Lumare, F.; Medagli, P. Una nuova entità salentina, Ophrys tenthredinifera subsp. neglecta var. expansa, a confronto con Ophrys tardans. GIROS Orch. Spont. Eur. 2018, 61 (1), 28-40.
Anacamptis papilionacea (L.) R.M.Bateman, Pridgeon & M.W.Chase	Anacamptis papilionacea (L.) R.M.Bateman, Pridgeon & M.W.Chase	Anacamptis papilionacea (L.) R.M.Bateman, Pridgeon & M.W.Chase		Gargano	San Giovanni Rotondo	Foggia	48	D'Alonzo, F.; Perilli, M.; Biagioli, M. Quattro nuovi ibridi naturali di Ophrys nel Parco Nazionale del Gargano (Foggia, Puglia settentrionale). GIROS Orch. Spont. Eur. 2018, 61 (1), 60-78.
Anacamptis papilionacea (L.) R.M.Bateman, Pridgeon & M.W.Chase	Anacamptis papilionacea (L.) R.M.Bateman, Pridgeon & M.W.Chase	Anacamptis papilionacea (L.) R.M.Bateman, Pridgeon & M.W.Chase		Grumo Appula	Grumo Appula	Bari	49	D'Alonzo, F.; Perilli, M.; Biagioli, M. Sei nuovi ibridi di Ophrys, cinque nella Murgia barese (Puglia) e uno in Basilicata. GIROS Orch. Spont. Eur. 2019, 62 (2), 320-349.
Anacamptis papilionacea (L.) R.M.Bateman, Pridgeon & M.W.Chase	Anacamptis papilionacea (L.) R.M.Bateman, Pridgeon & M.W.Chase	Anacamptis papilionacea (L.) R.M.Bateman, Pridgeon & M.W.Chase		Pulicchio di Gravina	Gravina in Puglia	Bari	49	D'Alonzo, F.; Perilli, M.; Biagioli, M. Sei nuovi ibridi di Ophrys, cinque nella Murgia barese (Puglia) e uno in Basilicata. GIROS Orch. Spont. Eur. 2019, 62 (2), 320-349.
Anacamptis papilionacea (L.) R.M.Bateman, Pridgeon & M.W.Chase	Anacamptis papilionacea (L.) R.M.Bateman, Pridgeon & M.W.Chase	Anacamptis papilionacea (L.) R.M.Bateman, Pridgeon & M.W.Chase		Gravina in Puglia	Gravina in Puglia	Bari	49	D'Alonzo, F.; Perilli, M.; Biagioli, M. Sei nuovi ibridi di Ophrys, cinque nella Murgia barese (Puglia) e uno in Basilicata. GIROS Orch. Spont. Eur. 2019, 62 (2), 320-349.
Anacamptis papilionacea (L.) R.M.Bateman, Pridgeon & M.W.Chase	Anacamptis papilionacea (L.) R.M.Bateman, Pridgeon & M.W.Chase	Anacamptis papilionacea (L.) R.M.Bateman, Pridgeon & M.W.Chase		Bosco Difesa Grande	Gravina in Puglia	Bari	50	D'Alonzo, F.; Perilli, M.; Biagioli, M. Nuovi ibridi di Ophrys in Puglia e Basilicata. GIROS Orch. Spont. Eur. 2019, 62 (1), 161-178.
Anacamptis papilionacea (L.) R.M.Bateman, Pridgeon & M.W.Chase	Anacamptis papilionacea (L.) R.M.Bateman, Pridgeon & M.W.Chase	Anacamptis papilionacea (L.) R.M.Bateman, Pridgeon & M.W.Chase		Bosco Cuturi	Manduria	Taranto	52	Lumare, F.; Medagli, P.; Turco, A.; Dura, T.; Anelli, S. Le Orchidacee del Bosco Cuturi. GIROS Orch. Spont. Eur. 2020, 63 (1), 199-206.
Anacamptis papilionacea (L.) R.M.Bateman, Pridgeon & M.W.Chase	Anacamptis papilionacea (L.) R.M.Bateman, Pridgeon & M.W.Chase	Anacamptis papilionacea (L.) R.M.Bateman, Pridgeon & M.W.Chase		Macchie di San Cataldo	Lecce	Lecce	53	Lumare, F.; Medagli, P.; Anelli, S. Le Orchidacee delle Macchie di S. Cataldo (Lecce). GIROS Orch. Spont. Eur. 2020, 63 (1), 207-217.
Anacamptis papilionacea (L.) R.M.Bateman, Pridgeon & M.W.Chase	Anacamptis papilionacea (L.) R.M.Bateman, Pridgeon & M.W.Chase	Anacamptis papilionacea (L.) R.M.Bateman, Pridgeon & M.W.Chase		San Giovanni Rotondo	San Giovanni Rotondo	Foggia	54	D'Alonzo, F.; Perilli, M.; Biagioli, M. Due nuovi ibridi garganici di Ophrys sipontensis (Puglia). GIROS Orch. Spont Eur. 2020, 63 (1), 25-36.
Anacamptis papilionacea (L.) R.M.Bateman, Pridgeon & M.W.Chase	Anacamptis papilionacea (L.) R.M.Bateman, Pridgeon & M.W.Chase	Anacamptis papilionacea (L.) R.M.Bateman, Pridgeon & M.W.Chase		Apricena	Apricena	Foggia	101	D'Alonzo, F.; Perilli, M.; Biagioli, M. Tre nuovi ibridi naturali di Ophrys nel Gargano (Puglia). GIROS Orch. Spont. Eur. 2021, 64 (1), 66-82.
Anacamptis papilionacea (L.) R.M.Bateman, Pridgeon & M.W.Chase	Anacamptis papilionacea (L.) R.M.Bateman, Pridgeon & M.W.Chase	Anacamptis papilionacea (L.) R.M.Bateman, Pridgeon & M.W.Chase		San Giovanni Rotondo	San Giovanni Rotondo	Foggia	101	D'Alonzo, F.; Perilli, M.; Biagioli, M. Tre nuovi ibridi naturali di Ophrys nel Gargano (Puglia). GIROS Orch. Spont. Eur. 2021, 64 (1), 66-82.
Anacamptis papilionacea (L.) R.M.Bateman, Pridgeon & M.W.Chase	Anacamptis papilionacea (L.) R.M.Bateman, Pridgeon & M.W.Chase	Anacamptis papilionacea (L.) R.M.Bateman, Pridgeon & M.W.Chase		Bosco comunale Ruvo di Puglia	Ruvo di Puglia	Bari	113	D'Alonzo, F.; Leone, F.; Biagioli, M. Ophrys speculum nel Parco Nazionale dell'Alta Murgia (Bari, Puglia). GIROS Orch. Spont. Eur. 2021, 64 (2), 278-281.
Anacamptis papilionacea (L.) R.M.Bateman, Pridgeon & M.W.Chase	Anacamptis papilionacea (L.) R.M.Bateman, Pridgeon & M.W.Chase	Anacamptis papilionacea (L.) R.M.Bateman, Pridgeon & M.W.Chase		SS 99	Altamura	Bari	32	D'Alonzo, F.; Perilli, M.; Biagioli, M. Un nuovo ibrido di Ophrys (O. apulica x O. sipontensis) nella Murgia barese (Puglia centrale). GIROS Orch. Spont. Eur. 2022, 65 (2), 231-237.
Anacamptis papilionacea (L.) R.M.Bateman, Pridgeon & M.W.Chase	Anacamptis papilionacea (L.) R.M.Bateman, Pridgeon & M.W.Chase	Anacamptis papilionacea (L.) R.M.Bateman, Pridgeon & M.W.Chase			Altamura	Bari	33	D'Alonzo, F.; Biagioli, M. Segnalazioni di due entità rarissime nella Puglia centrale (Anacamptis x murginaa e Ophrys speculum). GIROS Orch. Spont. Eur. 2022, 65 (2), 238-246.
Anacamptis papilionacea (L.) R.M.Bateman, Pridgeon & M.W.Chase	Anacamptis papilionacea (L.) R.M.Bateman, Pridgeon & M.W.Chase	Anacamptis papilionacea (L.) R.M.Bateman, Pridgeon & M.W.Chase		Zona Roto Galeta	Leverano	Lecce	34	Gennaio, R. Prima segnalazione italiana di xSerapicamptis myrtoa (Anacamptis papilionacea x Serapias bergonii) nel Salento (Puglia meridionale). GIROS Orch. Spont. Eur. 2022, 65 (2), 247-251.
Anacamptis pyramidalis (L.) Rich	Anacamptis pyramidalis (L.) Rich.	Anacamptis pyramidalis (L.) Rich.		Borgo Celano	San Marco in Lamis	Foggia	22	Rossini, A.; Quitadamo, G. Segnalazioni di orchidee rare nel Gargano. GIROS Notizie 2002, 21, 25-27.
Anacamptis pyramidalis (L.) Rich	Anacamptis pyramidalis (L.) Rich.	Anacamptis pyramidalis (L.) Rich.		Bosco Isola	Lesina	Foggia	103	Forte, L.; Cavallaro, V.; Pantaleo, F.; D’Amico, F.S.; Macchia, F. The vascular Flora of the “Bosco Isola” at Lesina (Foggia – Apulia). Fl. Medit. 2002, 12, 33-92.
Anacamptis pyramidalis (L.) Rich	Anacamptis pyramidalis (L.) Rich.	Anacamptis pyramidalis (L.) Rich.		Bosco Le Pianelle	Martina Franca	Taranto	84	Dura, T. Il bosco delle Pianelle in provincia di Taranto. GIROS Notizie 2004, 27, 9-13.
Anacamptis pyramidalis (L.) Rich	Anacamptis pyramidalis (L.) Rich.	Anacamptis pyramidalis (L.) Rich.		Nature 2000 Site Laghi Alimini	Otranto	Lecce	56	Mele, C.; Caforio, F.; Marchiori, S. Remarkable species occurring in the Alimini Lakes (Apulia South Italy), an area proposed as Site of Community Interest. Bocconea 2006, 19, 253-260.
Anacamptis pyramidalis (L.) Rich	Anacamptis pyramidalis (L.) Rich.	Anacamptis pyramidalis (L.) Rich.		NP Alta Murgia	Gravina in Puglia	Bari	42	Perrino, P.; Laghetti, G.; Tersi, M. Modern concepts for the sustainable use of Plant Genetic Resources in the Mediterranean natural protected areas: the case study of the Alta Murgia Park (Italy). Genet. Resour. Crop Evol. 2006, 53, 695-710. https://doi.10.1007/s10722-004-3942-x
Anacamptis pyramidalis (L.) Rich	Anacamptis pyramidalis (L.) Rich.	Anacamptis pyramidalis (L.) Rich.		Gravina di Laterza, vicino Centro Visite	Laterza	Taranto	86	Biondi, E.; Guerra, V. Vegetazione e paesaggio vegetale delle gravine dell’Arco jonico. Fitosociologia 2008, 45 (1), Supp. 1, 57-125.
Anacamptis pyramidalis (L.) Rich	Anacamptis pyramidalis (L.) Rich.	Anacamptis pyramidalis (L.) Rich.		La Gu, Gravina di Laterza	Laterza	Taranto	86	Biondi, E.; Guerra, V. Vegetazione e paesaggio vegetale delle gravine dell’Arco jonico. Fitosociologia 2008, 45 (1), Supp. 1, 57-125.
Anacamptis pyramidalis (L.) Rich	Anacamptis pyramidalis (L.) Rich.	Anacamptis pyramidalis (L.) Rich.		Nature 2000 Site Bosco di Mesola	Cassano delle Murge	Bari	88	Cillo, N. Ophrys mateolana Medagli, D'Emerico, Bianco & Ruggiero, nuove segnalazioni in provincia di Bari. GIROS Notizie 2009, 40, 38-40.
Anacamptis pyramidalis (L.) Rich	Anacamptis pyramidalis (L.) Rich.	Anacamptis pyramidalis (L.) Rich.		lungo la costa	Monopoli	Bari	58	Perrino, E.V.; Signorile, G. Costa di Monopoli (Puglia): checklist della flora vascolare. Inform. Bot. Ital. 2009, 41 (2), 263-279.
Anacamptis pyramidalis (L.) Rich	Anacamptis pyramidalis (L.) Rich.	Anacamptis pyramidalis (L.) Rich.		Bovino, near Monte Nero	Foggia	Foggia	108	Terzi, M.; Di Pietro, R.; D'Amico, F.S. Analisi delle Specie Indicatrici applicata alle comunità a Stipa austroitalica Martinovsky e relative problematiche sintassonomiche. Fitosociologia 2010, 47 (1), 3-28.
Anacamptis pyramidalis (L.) Rich	Anacamptis pyramidalis (L.) Rich.	Anacamptis pyramidalis (L.) Rich.		Serra d'Isca	Candela	Foggia	108	Terzi, M.; Di Pietro, R.; D'Amico, F.S. Analisi delle Specie Indicatrici applicata alle comunità a Stipa austroitalica Martinovsky e relative problematiche sintassonomiche. Fitosociologia 2010, 47 (1), 3-28.
Anacamptis pyramidalis (L.) Rich	Anacamptis pyramidalis (L.) Rich.	Anacamptis pyramidalis (L.) Rich.		Guradiola	Laterza	Taranto	108	Terzi, M.; Di Pietro, R.; D'Amico, F.S. Analisi delle Specie Indicatrici applicata alle comunità a Stipa austroitalica Martinovsky e relative problematiche sintassonomiche. Fitosociologia 2010, 47 (1), 3-28.
Anacamptis pyramidalis (L.) Rich	Anacamptis pyramidalis (L.) Rich.	Anacamptis pyramidalis (L.) Rich.		Murgia Fragennaro	Laterza	Taranto	108	Terzi, M.; Di Pietro, R.; D'Amico, F.S. Analisi delle Specie Indicatrici applicata alle comunità a Stipa austroitalica Martinovsky e relative problematiche sintassonomiche. Fitosociologia 2010, 47 (1), 3-28.
Anacamptis pyramidalis (L.) Rich	Anacamptis pyramidalis (L.) Rich.	Anacamptis pyramidalis (L.) Rich.		Masseria Pompei	Laterza	Taranto	108	Terzi, M.; Di Pietro, R.; D'Amico, F.S. Analisi delle Specie Indicatrici applicata alle comunità a Stipa austroitalica Martinovsky e relative problematiche sintassonomiche. Fitosociologia 2010, 47 (1), 3-28.
Anacamptis pyramidalis (L.) Rich	Anacamptis pyramidalis (L.) Rich.	Anacamptis pyramidalis (L.) Rich.		nord del Gargano, strada SS 89 tra Sannicandro Garganico e Cagnano Varano al km. 30,7	Foggia	Foggia	89	Liverani, V.; Romolini, R. Ophrys holosericea subsp. paolina, nuova sottospecie del nord del Gargano (Puglia, Italia). J. Eur. Orch. 2010, 42 (3-4), 467-476.
Anacamptis pyramidalis (L.) Rich	Anacamptis pyramidalis (L.) Rich.	Anacamptis pyramidalis (L.) Rich.		Macchie di San Cataldo	Lecce	Lecce	62	Medagli, P.; Turco, A. Serapias x ruggieroi e Serapias x d'emericoi ibridi naturali nuovi del Salento. Thalassia Salentina 2011, 33, 75-82.
Anacamptis pyramidalis (L.) Rich	Anacamptis pyramidalis (L.) Rich.	Anacamptis pyramidalis (L.) Rich.		Monte Sacro	Mattinata	Foggia	60	Medagli, P.; Turco, A. Ophrys x rossiniae e Ophrys x quitadamoi, due ibridi naturali nuovi del Gargano. GIROS Notizie 2011, 47, 54-57.
Anacamptis pyramidalis (L.) Rich	Anacamptis pyramidalis (L.) Rich.	Anacamptis pyramidalis (L.) Rich.		S. Paolo	Martina Franca	Taranto	61	Dura, T.; Turco, A.; Gennaio, R.; Medagli, P. Una nuova entità della Puglia: Ophrys oxyrrhynchos Tod. subsp. ingrassiae Dura, Turco, Gennaio & Medagli. GIROS Notizie 2011, 46, 37-39.
Anacamptis pyramidalis (L.) Rich	Anacamptis pyramidalis (L.) Rich.	Anacamptis pyramidalis (L.) Rich.		Torre Canne	Fasano	Brindisi	78	Turco, A.; Medagli, P. Serapias x gennaioi (Serapias cordigera x Serapias orientalis subsp. apulica), ibrido naturale nuovo del Salento. Giros Notizie 2012, 49, 68-70.
Anacamptis pyramidalis (L.) Rich	Anacamptis pyramidalis (L.) Rich.	Anacamptis pyramidalis (L.) Rich.		Macchie di San Cataldo	Lecce	Lecce	63	Turco, A.; Ruggiero, L.; Gennaio, R.; D’Emerico, S. Ophrys x medaglii un nuovo ibrido naturale del Salento. Thalassia Salentina 2012, 34, 25-32.
Anacamptis pyramidalis (L.) Rich	Anacamptis pyramidalis (L.) Rich.	Anacamptis pyramidalis (L.) Rich.		Masseria Zanzara	Veglie	Lecce	63	Turco, A.; Ruggiero, L.; Gennaio, R.; D’Emerico, S. Ophrys x medaglii un nuovo ibrido naturale del Salento. Thalassia Salentina 2012, 34, 25-32.
Anacamptis pyramidalis (L.) Rich	Anacamptis pyramidalis (L.) Rich.	Anacamptis pyramidalis (L.) Rich.		Torre Colimena	Manduria	Taranto	63	Turco, A.; Ruggiero, L.; Gennaio, R.; D’Emerico, S. Ophrys x medaglii un nuovo ibrido naturale del Salento. Thalassia Salentina 2012, 34, 25-32.
Anacamptis pyramidalis (L.) Rich	Anacamptis pyramidalis (L.) Rich.	Anacamptis pyramidalis (L.) Rich.		Porto Selvaggio	Nardò	Lecce	44	Inguscio, S.; Rossi, E.; Scarpina, L.; Medagli, P. Guida alle Orchidee del Parco Naturale Regionale Porto Selvaggio e Palude del Capitano; Editrice Salentina, Galatina, 2012; pp. 1-77.
Anacamptis pyramidalis (L.) Rich	Anacamptis pyramidalis (L.) Rich.	Anacamptis pyramidalis (L.) Rich.		Porto Selvaggio	Nardò	Lecce	44	Inguscio, S.; Rossi, E.; Scarpina, L.; Medagli, P. Guida alle Orchidee del Parco Naturale Regionale Porto Selvaggio e Palude del Capitano; Editrice Salentina, Galatina, 2012; pp. 1-77.
Anacamptis pyramidalis (L.) Rich	Anacamptis pyramidalis (L.) Rich.	Anacamptis pyramidalis (L.) Rich.		Porto Selvaggio	Nardò	Lecce	44	Inguscio, S.; Rossi, E.; Scarpina, L.; Medagli, P. Guida alle Orchidee del Parco Naturale Regionale Porto Selvaggio e Palude del Capitano; Editrice Salentina, Galatina, 2012; pp. 1-77.
Anacamptis pyramidalis (L.) Rich	Anacamptis pyramidalis (L.) Rich.	Anacamptis pyramidalis (L.) Rich.		Porto Selvaggio	Nardò	Lecce	44	Inguscio, S.; Rossi, E.; Scarpina, L.; Medagli, P. Guida alle Orchidee del Parco Naturale Regionale Porto Selvaggio e Palude del Capitano; Editrice Salentina, Galatina, 2012; pp. 1-77.
Anacamptis pyramidalis (L.) Rich	Anacamptis pyramidalis (L.) Rich.	Anacamptis pyramidalis (L.) Rich.		Acquatina di Frigole	Frigole	Lecce	64	Lumare, F.; Medagli P. Le orchidee spontanee dello "Stagno di Acquatina" (Lecce). GIROS Notizie 2013, 52, 94-96.
Anacamptis pyramidalis (L.) Rich	Anacamptis pyramidalis (L.) Rich.	Anacamptis pyramidalis (L.) Rich.		Bosco Difesa Grande	Gravina in Puglia	Bari	27	D'Alonzo, F. Le orchidee della Murgia barese e materana. Parco Nazionale dell'Alta Murgia barese - Parco Regionale della Murgia materana - Bosco Difesa Grande. GIROS Notizie 2013, 54, 24-38.
Anacamptis pyramidalis (L.) Rich	Anacamptis pyramidalis (L.) Rich.	Anacamptis pyramidalis (L.) Rich.		NP Alta Murgia	Gravina in Puglia	Bari	27	D'Alonzo, F. Le orchidee della Murgia barese e materana. Parco Nazionale dell'Alta Murgia barese - Parco Regionale della Murgia materana - Bosco Difesa Grande. GIROS Notizie 2013, 54, 24-38.
Anacamptis pyramidalis (L.) Rich	Anacamptis pyramidalis (L.) Rich.	Anacamptis pyramidalis (L.) Rich.		Bosco Difesa Grande	Gravina in Puglia	Bari	35	D'Alonzo F. Descrizione di un nuovo ibrido di Ophrys in Puglia: Ophrys x difesagrandeana D'Alonzo [O. apulica (O. Danesch & E. Danesch) O. Danesch & E. Danesch x O. conradiae Melki & Deschâtres]. GIROS Notizie 2014, 57, 32-34.
Anacamptis pyramidalis (L.) Rich	Anacamptis pyramidalis (L.) Rich.	Anacamptis pyramidalis (L.) Rich.		Lido Marini, 66 m slm	Ugento	Lecce	66	Gennaio, R. Nuova segnalazione nel Salento di Orchis italica Poir. GIROS Notizie 2014, 57, 59-61.
Anacamptis pyramidalis (L.) Rich	Anacamptis pyramidalis (L.) Rich.	Anacamptis pyramidalis (L.) Rich.		NP Alta Murgia	Gravina in Puglia	Bari	114	D'Alonzo, F. Ophrys gravinensis, nuova specie endemica della Puglia. GIROS Orch. Spont. Eur. 2015, 58 (1), 98-106.
Anacamptis pyramidalis (L.) Rich	Anacamptis pyramidalis (L.) Rich.	Anacamptis pyramidalis (L.) Rich.		RNP Costa Otranto - S. Maria di Leuca e Bosco di Tricase	Otranto	Lecce	110	Gennaio, R.; Medagli, P. Ophrys x sulphurea Gennaio & Medagli, nuovo ibrido naturale del Salento (Puglia). GIROS Orch. Spont. Eur. 2015, 58 (1), 110-113.
Anacamptis pyramidalis (L.) Rich	Anacamptis pyramidalis (L.) Rich.	Anacamptis pyramidalis (L.) Rich.		RNP Lama Balice	Bari	Bari	90	De Leo, V. Le Orchidaceae del Parco Naturale di Lama Balice (Bari, Puglia). GIROS Orch. Spont. Eur. 2015, 58 (1), 129-135.
Anacamptis pyramidalis (L.) Rich	Anacamptis pyramidalis (L.) Rich.	Anacamptis pyramidalis (L.) Rich.		Torre Guaceto	Carovigno	Brindisi	80	Beccarisi, L.; Marinò, F.; Medagli, P.; Zizzi, T.; Minonne, F. Inventario della flora vascolare della Riserva Naturale di Torre Guaceto (Puglia). Thalassia Salentina 2015, 37, 11-56. https://doi.10.1285/i15910725v37p11.
Anacamptis pyramidalis (L.) Rich	Anacamptis pyramidalis (L.) Rich.	Anacamptis pyramidalis (L.) Rich.		Gravina	Laterza	Taranto	68	Dura, T.; Biagioli, M. La presenza di Ophrys exaltata s.l. in provincia di Taranto e in Puglia. GIROS Orch. Spont. Eur. 2016, 59 (2), 277-285.
Anacamptis pyramidalis (L.) Rich	Anacamptis pyramidalis (L.) Rich.	Anacamptis pyramidalis (L.) Rich.		Starale	San Marco in Lamis	Foggia	70	Gennaio, R.; Lavarra, P. Note preliminari sulla presenza di Orchidaceae nel territorio del Barsento (Bari, Puglia). GIROS Orch. Spont. Eur. 2017, 60 (1), 71-82.
Anacamptis pyramidalis (L.) Rich	Anacamptis pyramidalis (L.) Rich.	Anacamptis pyramidalis (L.) Rich.		Porto Selvaggio	Nardò	Lecce	92	Lumare, F.; Medagli, P. Un nuovo ibrido intergenerico in Salento (Puglia): x Serapicamptis portiferi (Anacamptis morio x Serapias parviflora). GIROS Orch. Spont. Eur. 2016, 59 (1), 98-106.
Anacamptis pyramidalis (L.) Rich	Anacamptis pyramidalis (L.) Rich.	Anacamptis pyramidalis (L.) Rich.		Masseria Plantamura	Cassano delle Murge	Bari	93	De Leo, V. Due importanti ritrovamenti di Ophrys nella Murgia barese: O. crabronifera subsp. pollinensis (prima segnalazione in Puglia) e O. oxyrrhynchos subsp. ingrassiae (prima segnalazione nella provincia di Bari). GIROS Orch. Spont. Eur. 2016, 59 (2), 329-333.
Anacamptis pyramidalis (L.) Rich	Anacamptis pyramidalis (L.) Rich.	Anacamptis pyramidalis (L.) Rich.		Masseria Carmine	Taranto	Taranto	94	Dura, T. Ritrovamento presso Taranto (Puglia) del rarissimo ibrido Ophrys x circlarium nothosubsp. circlarium (O. lutea subsp. lutea x O. tarentina). GIROS Orch. Spont. Eur. 2016, 59 (2), 381-388.
Anacamptis pyramidalis (L.) Rich	Anacamptis pyramidalis (L.) Rich.	Anacamptis pyramidalis (L.) Rich.		SR Le Cesine	Vernole	Lecce	115	Gennaio, R.; Gargiulo, M.; Medagli, P.; Chetta, F.S. Ophrys x sivana nothosubsp. renatafontae (O. candica x O. holosericea subsp. parvimaculata), nuovo ibrido naturale del Salento (Puglia). GIROS Orch. Spont. Eur. 2016, 59 (2), 415-420.
Anacamptis pyramidalis (L.) Rich	Anacamptis pyramidalis (L.) Rich.	Anacamptis pyramidalis (L.) Rich.		RNP Porto Selvaggio e Palude del Capitano	Nardò	Lecce	95	Lumare, F.; Medagli, P. Studio morfometrico e tassonomico su alcune popolazioni di Serapias apulica (S. orientalis subsp. apulica) in Salento (Puglia). GIROS Orch. Spont. Eur. 2017, 60 (1), 26-54.
Anacamptis pyramidalis (L.) Rich	Anacamptis pyramidalis (L.) Rich.	Anacamptis pyramidalis (L.) Rich.		Torre Canne	Fasano	Brindisi	95	Lumare, F.; Medagli, P. Studio morfometrico e tassonomico su alcune popolazioni di Serapias apulica (S. orientalis subsp. apulica) in Salento (Puglia). GIROS Orch. Spont. Eur. 2017, 60 (1), 26-54.
Anacamptis pyramidalis (L.) Rich	Anacamptis pyramidalis (L.) Rich.	Anacamptis pyramidalis (L.) Rich.		ORNR Barsento	Noci, Alberobello, Putignano, Castellana Grotte	Bari	70	Gennaio, R.; Lavarra, P. Note preliminari sulla presenza di Orchidaceae nel territorio del Barsento (Bari, Puglia). GIROS Orch. Spont. Eur. 2017, 60 (1), 71-82.
Anacamptis pyramidalis (L.) Rich	Anacamptis pyramidalis (L.) Rich.	Anacamptis pyramidalis (L.) Rich.		Statale, 776 m slm	San Marco in Lamis	Foggia	116	Perilli, M. Prima segnalazione di Orchis simia per il Gargano e la provincia di Foggia (Puglia). GIROS Orch. Spont. Eur. 2017, 60 (1), 117-118.
Anacamptis pyramidalis (L.) Rich	Anacamptis pyramidalis (L.) Rich.	Anacamptis pyramidalis (L.) Rich.		Acqua Santa, Monti Dauni	Bovino	Foggia	117	Santoro, G. Nuove segnalazioni di Orchidaceae sui monti Dauni (Foggia). GIROS Orch. Spont. Eur. 2017, 60 (1), 147-150.
Anacamptis pyramidalis (L.) Rich	Anacamptis pyramidalis (L.) Rich.	Anacamptis pyramidalis (L.) Rich.		Bosco Valle Vincolis, Monti Dauni	Deliceto	Foggia	117	Santoro, G. Nuove segnalazioni di Orchidaceae sui monti Dauni (Foggia). GIROS Orch. Spont. Eur. 2017, 60 (1), 147-150.
Anacamptis pyramidalis (L.) Rich	Anacamptis pyramidalis (L.) Rich.	Anacamptis pyramidalis (L.) Rich.		Le Coste	Deliceto	Foggia	117	Santoro, G. Nuove segnalazioni di Orchidaceae sui monti Dauni (Foggia). GIROS Orch. Spont. Eur. 2017, 60 (1), 147-150.
Anacamptis pyramidalis (L.) Rich	Anacamptis pyramidalis (L.) Rich.	Anacamptis pyramidalis (L.) Rich.		Monte Crispiano, Monti Dauni	Panni	Foggia	117	Santoro, G. Nuove segnalazioni di Orchidaceae sui monti Dauni (Foggia). GIROS Orch. Spont. Eur. 2017, 60 (1), 147-150.
Anacamptis pyramidalis (L.) Rich	Anacamptis pyramidalis (L.) Rich.	Anacamptis pyramidalis (L.) Rich.		Monte Sambuco, Monti Dauni	San Marco la Catola	Foggia	117	Santoro, G. Nuove segnalazioni di Orchidaceae sui monti Dauni (Foggia). GIROS Orch. Spont. Eur. 2017, 60 (1), 147-150.
Anacamptis pyramidalis (L.) Rich	Anacamptis pyramidalis (L.) Rich.	Anacamptis pyramidalis (L.) Rich.		Li Foggi	Gallipoli	Lecce	71	Gennaio, R. Prima descrizione dell'ibrido naturale Ophrys x barbarae (O. lutea x O. sicula). GIROS Orch. Spont. Eur. 2017, 60 (2), 421-426.
Anacamptis pyramidalis (L.) Rich	Anacamptis pyramidalis (L.) Rich.	Anacamptis pyramidalis (L.) Rich.		Bosco Cuturi	Manduria	Taranto	98	Lumare, F.; Medagli, P.; Dura, T.; Anelli, S. Ophrys x boscocuturiensis, nuovo ibrido triplo del Salento (O. bertolonii subsp. bertolonii x O. holosericea subsp. parvimaculata x O. tenthredinifera subsp. neglecta). GIROS Orch. Spont. Eur. 2018, 61 (2), 374-386.
Anacamptis pyramidalis (L.) Rich	Anacamptis pyramidalis (L.) Rich.	Anacamptis pyramidalis (L.) Rich.			Maruggio	Taranto	47	Dura, T.; Baldacconi, R. Seconda segnalazione di Ophrys speculum nella provincia di Taranto (Puglia). GIROS Orch. Spont. Eur. 2018, 61 (2), 435-438.
Anacamptis pyramidalis (L.) Rich	Anacamptis pyramidalis (L.) Rich.	Anacamptis pyramidalis (L.) Rich.		Fichella, 37 m sls	Leverano	Lecce	73	Chetta, F.S.; Gennaio, R.; Medagli, P.; Gargiulo, M. Prima segnalazione in Italia del raro ibrido intergenerico Anacamptis morio x Serapias cordigera (x Serapicamptis monfortensis comb. nov.). GIROS Orch. Spont. Eur. 2018, 61 (2), 474-480.
Anacamptis pyramidalis (L.) Rich	Anacamptis pyramidalis (L.) Rich.	Anacamptis pyramidalis (L.) Rich.		Macchie di San Cataldo	Lecce	Lecce	28	Lumare, F.; Medagli, P. Una nuova entità salentina, Ophrys tenthredinifera subsp. neglecta var. expansa, a confronto con Ophrys tardans. GIROS Orch. Spont. Eur. 2018, 61 (1), 28-40.
Anacamptis pyramidalis (L.) Rich	Anacamptis pyramidalis (L.) Rich.	Anacamptis pyramidalis (L.) Rich.		Li Foggi	Gallipoli	Lecce	118	Gennaio, R.; Gargiulo, M.; Medagli, P.; Chetta, F.S. Ophrys x costae (O. fusca subsp. lupercalis x O. sicula), nuovo ibrido naturale del Salento (Puglia). GIROS Orch. Spont. Eur. 2018, 61 (1), 53-59.
Anacamptis pyramidalis (L.) Rich	Anacamptis pyramidalis (L.) Rich.	Anacamptis pyramidalis (L.) Rich.			Francavilla Fontana	Brindisi	72	Mascia, G. Ophrys oxyrrhynchos subsp. ingrassiae, prima segnalazione per la provincia di Brindisi. GIROS Orch. Spont. Eur. 2018, 61 (1), 87-90.
Anacamptis pyramidalis (L.) Rich	Anacamptis pyramidalis (L.) Rich.	Anacamptis pyramidalis (L.) Rich.		Pulicchio di Gravina	Gravina in Puglia	Bari	49	D'Alonzo, F.; Perilli, M.; Biagioli, M. Sei nuovi ibridi di Ophrys, cinque nella Murgia barese (Puglia) e uno in Basilicata. GIROS Orch. Spont. Eur. 2019, 62 (2), 320-349.
Anacamptis pyramidalis (L.) Rich	Anacamptis pyramidalis (L.) Rich.	Anacamptis pyramidalis (L.) Rich.		Gravina in Puglia	Gravina in Puglia	Bari	49	D'Alonzo, F.; Perilli, M.; Biagioli, M. Sei nuovi ibridi di Ophrys, cinque nella Murgia barese (Puglia) e uno in Basilicata. GIROS Orch. Spont. Eur. 2019, 62 (2), 320-349.
Anacamptis pyramidalis (L.) Rich	Anacamptis pyramidalis (L.) Rich.	Anacamptis pyramidalis (L.) Rich.		San Marco in Lamis	San Marco in Lamis	Foggia	119	Perilli, M.; Biagioli, M. Tre nuovi ibridi di Ophrys nel Gargano (Puglia). GIROS Orch.Spont. Eur. 2020, 63 (2), 500-515.
Anacamptis pyramidalis (L.) Rich	Anacamptis pyramidalis (L.) Rich.	Anacamptis pyramidalis (L.) Rich.		Bosco Cuturi	Manduria	Taranto	52	Lumare, F.; Medagli, P.; Turco, A.; Dura, T.; Anelli, S. Le Orchidacee del Bosco Cuturi. GIROS Orch. Spont. Eur. 2020, 63 (1), 199-206.
Anacamptis pyramidalis (L.) Rich	Anacamptis pyramidalis (L.) Rich.	Anacamptis pyramidalis (L.) Rich.		Macchie di San Cataldo	Lecce	Lecce	53	Lumare, F.; Medagli, P.; Anelli, S. Le Orchidacee delle Macchie di S. Cataldo (Lecce). GIROS Orch. Spont. Eur. 2020, 63 (1), 207-217.
Anacamptis pyramidalis (L.) Rich	Anacamptis pyramidalis (L.) Rich.	Anacamptis pyramidalis (L.) Rich.		Bosco comunale Ruvo di Puglia	Ruvo di Puglia	Bari	113	D'Alonzo, F.; Leone, F.; Biagioli, M. Ophrys speculum nel Parco Nazionale dell'Alta Murgia (Bari, Puglia). GIROS Orch. Spont. Eur. 2021, 64 (2), 278-281.
Anacamptis pyramidalis (L.) Rich	Anacamptis pyramidalis (L.) Rich.	Anacamptis pyramidalis (L.) Rich.		Monte Sant'Angelo	Monte S. Angelo	Foggia	101	D'Alonzo, F.; Perilli, M.; Biagioli, M. Tre nuovi ibridi naturali di Ophrys nel Gargano (Puglia). GIROS Orch. Spont. Eur. 2021, 64 (1), 66-82.
Cephalanthera damasonium (Mill.) Druce	Cephalanthera damasonium (Mill.) Druce	Cephalanthera damasonium (Mill.) Druce		Sfilzi	Vico del Gargano	Foggia	24	Rossini, A.; Quitadamo, Q. Epipactis schubertiorum Bartolo, Pulv. & Robatsch prima segnalazione nel Gargano e in Puglia. GIROS Notizie 2003, 22, 25-26.
Cephalanthera damasonium (Mill.) Druce	Cephalanthera damasonium (Mill.) Druce	Cephalanthera damasonium (Mill.) Druce		Bosco Le Pianelle	Martina Franca	Taranto	84	Dura, T. Il bosco delle Pianelle in provincia di Taranto. GIROS Notizie 2004, 27, 9-13.
Cephalanthera damasonium (Mill.) Druce	Cephalanthera damasonium (Mill.) Druce	Cephalanthera damasonium (Mill.) Druce		Sfilzi Valle della Carpinosa	Peschici	Foggia	23	Biondi, E.; Casavecchia, S.; Biscotti, N. Forest biodiversity of the Gargano Peninsula and a critical revision of the syntaxonomy of the mesophilus woods of southern Italy. Fitosociologia 2008, 45 (2), 93-127.
Cephalanthera damasonium (Mill.) Druce	Cephalanthera damasonium (Mill.) Druce	Cephalanthera damasonium (Mill.) Druce		Sfilzi Valle della Sorgentola	Peschici	Foggia	23	Biondi, E.; Casavecchia, S.; Biscotti, N. Forest biodiversity of the Gargano Peninsula and a critical revision of the syntaxonomy of the mesophilus woods of southern Italy. Fitosociologia 2008, 45 (2), 93-127.
Cephalanthera damasonium (Mill.) Druce	Cephalanthera damasonium (Mill.) Druce	Cephalanthera damasonium (Mill.) Druce		Iacotenente	Monte S. Angelo	Foggia	23	Biondi, E.; Casavecchia, S.; Biscotti, N. Forest biodiversity of the Gargano Peninsula and a critical revision of the syntaxonomy of the mesophilus woods of southern Italy. Fitosociologia 2008, 45 (2), 93-127.
Cephalanthera damasonium (Mill.) Druce	Cephalanthera damasonium (Mill.) Druce	Cephalanthera damasonium (Mill.) Druce		Foresta Umbra	Monte S. Angelo	Foggia	23	Biondi, E.; Casavecchia, S.; Biscotti, N. Forest biodiversity of the Gargano Peninsula and a critical revision of the syntaxonomy of the mesophilus woods of southern Italy. Fitosociologia 2008, 45 (2), 93-127.
Cephalanthera damasonium (Mill.) Druce	Cephalanthera damasonium (Mill.) Druce	Cephalanthera damasonium (Mill.) Druce		Laghetto-Caserma Murge	Monte S. Angelo	Foggia	23	Biondi, E.; Casavecchia, S.; Biscotti, N. Forest biodiversity of the Gargano Peninsula and a critical revision of the syntaxonomy of the mesophilus woods of southern Italy. Fitosociologia 2008, 45 (2), 93-127.
Cephalanthera damasonium (Mill.) Druce	Cephalanthera damasonium (Mill.) Druce	Cephalanthera damasonium (Mill.) Druce		Bosco Difesa Grande	Gravina in Puglia	Bari	27	D'Alonzo, F. Le orchidee della Murgia barese e materana. Parco Nazionale dell'Alta Murgia barese - Parco Regionale della Murgia materana - Bosco Difesa Grande. GIROS Notizie 2013, 54, 24-38.
Cephalanthera damasonium (Mill.) Druce	Cephalanthera damasonium (Mill.) Druce	Cephalanthera damasonium (Mill.) Druce		Iscatara	Roseto Val Fortore	Foggia	120	Wagensommer, R.P.; Marrese, M.; Perrino, E.V.; Bartolucci, F.; Cancellieri, L.; Carruggio, F.; Conti, F.; Di Pietro, R.; Fortini, P.; Galasso, G.; et al. Contributo alla conoscenza floristica della Puglia: resoconto dell’escursione del Gruppo di Floristica (S.B.I.) nel 2011 nel settore meridionale dei Monti della Daunia. Inform. Bot. Ital. 2014, 46 (2), 175-208.
Cephalanthera damasonium (Mill.) Druce	Cephalanthera damasonium (Mill.) Druce	Cephalanthera damasonium (Mill.) Druce		Acqua Santa, Monti Dauni	Bovino	Foggia	117	Santoro, G. Nuove segnalazioni di Orchidaceae sui monti Dauni (Foggia). GIROS Orch. Spont. Eur. 2017, 60 (1), 147-150.
Cephalanthera damasonium (Mill.) Druce	Cephalanthera damasonium (Mill.) Druce	Cephalanthera damasonium (Mill.) Druce		Bosco Valle Vincolis, Monti Dauni	Deliceto	Foggia	117	Santoro, G. Nuove segnalazioni di Orchidaceae sui monti Dauni (Foggia). GIROS Orch. Spont. Eur. 2017, 60 (1), 147-150.
Cephalanthera longifolia (L.) Fritsch	Cephalanthera longifolia (L.) Fritsch	Cephalanthera longifolia (L.) Fritsch		Sfilzi	Vico del Gargano	Foggia	24	Rossini, A.; Quitadamo, Q. Epipactis schubertiorum Bartolo, Pulv. & Robatsch prima segnalazione nel Gargano e in Puglia. GIROS Notizie 2003, 22, 25-26.
Cephalanthera longifolia (L.) Fritsch	Cephalanthera longifolia (L.) Fritsch	Cephalanthera longifolia (L.) Fritsch		Monte Tre Titoli	Accadia	Foggia	120	Wagensommer, R.P.; Marrese, M.; Perrino, E.V.; Bartolucci, F.; Cancellieri, L.; Carruggio, F.; Conti, F.; Di Pietro, R.; Fortini, P.; Galasso, G.; et al. Contributo alla conoscenza floristica della Puglia: resoconto dell’escursione del Gruppo di Floristica (S.B.I.) nel 2011 nel settore meridionale dei Monti della Daunia. Inform. Bot. Ital. 2014, 46 (2), 175-208.
Cephalanthera rubra (L.) Rich.	Cephalanthera rubra (L.) Rich.	Cephalanthera rubra (L.) Rich.		Sfilzi	Vico del Gargano	Foggia	24	Rossini, A.; Quitadamo, Q. Epipactis schubertiorum Bartolo, Pulv. & Robatsch prima segnalazione nel Gargano e in Puglia. GIROS Notizie 2003, 22, 25-26.
Cephalantera rubra (L.) Rich.	Cephalantera rubra (L.) Rich.	Cephalanthera rubra (L.) Rich.		Bosco Spigno, Gargano	Monte S. Angelo	Foggia	121	Palladino, L.; Russo, G. Primo ritrovamento in Puglia di Epipogium aphyllum Sw. GIROS Orch. Spont. Eur. 2017, 60 (2), 302-307.
Coeloglossum viride (L.) Hartm.	Coeloglossum viride (L.) Hartm.	Coeloglossum viride (L.) Hartm.		Borgo Celano	San Marco in Lamis	Foggia	22	Rossini, A.; Quitadamo, G. Segnalazioni di orchidee rare nel Gargano. GIROS Notizie 2002, 21, 25-27.
Dactylorhiza romana (Sebast.) Soó	Dactylorhiza romana (Sebast.) Soó subsp. romana	Dactylorhiza romana (Sebast.) Soó		Borgo Celano	San Marco in Lamis	Foggia	22	Rossini, A.; Quitadamo, G. Segnalazioni di orchidee rare nel Gargano. GIROS Notizie 2002, 21, 25-27.
Dactylorhiza romana (Sebast.) Soó	Dactylorhiza romana (Sebast.) Soó subsp. romana	Dactylorhiza romana (Sebast.) Soó			Martina Franca	Taranto	122	D’Emerico, S.; Cozzolino, S.; Pellegrino, G.; Pignone, D.; Scrugli, A. Karyotype structure, supernumerary chromosomes and heterochromatin distribution suggest a pathway of karyotype evolution in Dactylorhiza (Orchidaceae). Bot. J. Linn. Soc. 2002, 138, 85-91. https://doi.org/10.1046/j.1095-8339.2002.00008.x.
Dactylorhiza romana (Sebast.) Soó subsp. romana	Dactylorhiza romana (Sebast.) Soó subsp. romana	Dactylorhiza romana (Sebast.) Soó		S. Paolo	Martina Franca	Taranto	61	Dura, T.; Turco, A.; Gennaio, R.; Medagli, P. Una nuova entità della Puglia: Ophrys oxyrrhynchos Tod. subsp. ingrassiae Dura, Turco, Gennaio & Medagli. GIROS Notizie 2011, 46, 37-39.
Dactylorhiza romana (Sebast.) Soó	Dactylorhiza romana (Sebast.) Soó subsp. romana	Dactylorhiza romana (Sebast.) Soó		Bosco Difesa Grande	Gravina in Puglia	Bari	27	D'Alonzo, F. Le orchidee della Murgia barese e materana. Parco Nazionale dell'Alta Murgia barese - Parco Regionale della Murgia materana - Bosco Difesa Grande. GIROS Notizie 2013, 54, 24-38.
Dactylorhiza romana (Sebast.) Soó	Dactylorhiza romana (Sebast.) Soó subsp. romana	Dactylorhiza romana (Sebast.) Soó		Bosco Difesa Grande	Gravina in Puglia	Bari	111	D'Alonzo, F. Un nuovo ibrido di Ophrys in Puglia: Ophrys x michelae D'Alonzo (O. oxyrrhynchos subsp. celiensis x O. tenthredinifera subsp. neglecta). GIROS Orch. Spont. Eur. 2015, 58 (2), 279-285.
Dactylorhiza romana (Sebast.) Soó	Dactylorhiza romana (Sebast.) Soó subsp. romana	Dactylorhiza romana (Sebast.) Soó		Bosco Difesa Grande	Gravina in Puglia	Bari	46	D'Alonzo, F.; Perilli, M.; Biagioli, M. Tre nuovi ibridi naturali di Ophrys nella Murgia materana (Basilicata) e barese (Puglia). GIROS Orch. Spont. Eur. 2017, 60 (2), 404-420.
Dactylorhiza saccifera (Brongn.) Soó	Dactylorhiza maculata (L.) Soó subsp. saccifera (Brongn.) Diklić	Dactylorhiza saccifera (Brongn.) Soó		Gargano	Foggia	Foggia	122	D’Emerico, S.; Cozzolino, S.; Pellegrino, G.; Pignone, D.; Scrugli, A. Karyotype structure, supernumerary chromosomes and heterochromatin distribution suggest a pathway of karyotype evolution in Dactylorhiza (Orchidaceae). Bot. J. Linn. Soc. 2002, 138, 85-91. https://doi.org/10.1046/j.1095-8339.2002.00008.x.
Dactylorhiza maculata (L.) Soó subsp. saccifera (Brongn.) N.Diklić	Dactylorhiza maculata (L.) Soó subsp. saccifera (Brongn.) Diklić	Dactylorhiza saccifera (Brongn.) Soó		Bosco Spigno, Gargano	Monte S. Angelo	Foggia	121	Palladino, L.; Russo, G. Primo ritrovamento in Puglia di Epipogium aphyllum Sw. GIROS Orch. Spont. Eur. 2017, 60 (2), 302-307.
Dactylorhiza saccifera (Brongn.) Soó	Dactylorhiza maculata (L.) Soó subsp. saccifera (Brongn.) Diklić	Dactylorhiza saccifera (Brongn.) Soó		Gargano	San Marco in Lamis	Foggia	48	D'Alonzo, F.; Perilli, M.; Biagioli, M. Quattro nuovi ibridi naturali di Ophrys nel Parco Nazionale del Gargano (Foggia, Puglia settentrionale). GIROS Orch. Spont. Eur. 2018, 61 (1), 60-78.
Dactylorhiza sambucina (L.) Soó	Dactylorhiza sambucina (L.) Soó	Dactylorhiza sambucina (L.) Soó		Borgo Celano	San Marco in Lamis	Foggia	22	Rossini, A.; Quitadamo, G. Segnalazioni di orchidee rare nel Gargano. GIROS Notizie 2002, 21, 25-27.
Epipactis persica subsp. gracilis (B.Baumann & H.Baumann) W.Rossi	Epipactis exilis P.Delforge	Epipactis exilis P.Delforge		Monte Sant'Angelo	Monte S. Angelo	Foggia	123	Rossini, A.; Quitadamo, G.; Turco, A.; Medagli, P. Epipactis persica subsp. gracilis (B. Baumann & H. Baumann) W. Rossi ed Epipactis purpurata Sm., specie nuove per il Gargano e per la Puglia. GIROS Notizie 2013, 52, 107-108.
Epipactis garganica S. Hertel	.	Epipactis garganica S.Hertel	E	Foresta Umbra	Monte S. Angelo	Foggia	124	Hertel, S.; Presser, H. Weitere Erkenntnisse zur Vielfalt der Epipactis-Arten im südlichen Italien. Berichte aus den Arbeitskreisen Heimische Orchideen 2019, 36 (1), 5–61.
Epipactis garganica S. Hertel	.	Epipactis garganica S.Hertel	E	Foresta Umbra	Monte S. Angelo	Foggia	124	Hertel, S.; Presser, H. Weitere Erkenntnisse zur Vielfalt der Epipactis-Arten im südlichen Italien. Berichte aus den Arbeitskreisen Heimische Orchideen 2019, 36 (1), 5–61.
Epipactis garganica S. Hertel	.	Epipactis garganica S.Hertel	E	Foresta Umbra	Monte S. Angelo	Foggia	124	Hertel, S.; Presser, H. Weitere Erkenntnisse zur Vielfalt der Epipactis-Arten im südlichen Italien. Berichte aus den Arbeitskreisen Heimische Orchideen 2019, 36 (1), 5–61.
Epipactis garganica S. Hertel	.	Epipactis garganica S.Hertel	E	Foresta Umbra	Monte S. Angelo	Foggia	124	Hertel, S.; Presser, H. Weitere Erkenntnisse zur Vielfalt der Epipactis-Arten im südlichen Italien. Berichte aus den Arbeitskreisen Heimische Orchideen 2019, 36 (1), 5–61.
Epipactis garganica S. Hertel	.	Epipactis garganica S.Hertel	E	Foresta Umbra	Monte S. Angelo	Foggia	124	Hertel, S.; Presser, H. Weitere Erkenntnisse zur Vielfalt der Epipactis-Arten im südlichen Italien. Berichte aus den Arbeitskreisen Heimische Orchideen 2019, 36 (1), 5–61.
Epipactis garganica S. Hertel	.	Epipactis garganica S.Hertel	E	Foresta Umbra	Monte S. Angelo	Foggia	124	Hertel, S.; Presser, H. Weitere Erkenntnisse zur Vielfalt der Epipactis-Arten im südlichen Italien. Berichte aus den Arbeitskreisen Heimische Orchideen 2019, 36 (1), 5–61.
Epipactis garganica S. Hertel	.	Epipactis garganica S.Hertel	E	Foresta Umbra	Monte S. Angelo	Foggia	124	Hertel, S.; Presser, H. Weitere Erkenntnisse zur Vielfalt der Epipactis-Arten im südlichen Italien. Berichte aus den Arbeitskreisen Heimische Orchideen 2019, 36 (1), 5–61.
Epipactis garganica S. Hertel	.	Epipactis garganica S.Hertel	E	Foresta Umbra	Monte S. Angelo	Foggia	124	Hertel, S.; Presser, H. Weitere Erkenntnisse zur Vielfalt der Epipactis-Arten im südlichen Italien. Berichte aus den Arbeitskreisen Heimische Orchideen 2019, 36 (1), 5–61.
Epipactis garganica S. Hertel	.	Epipactis garganica S.Hertel	E	Foresta Umbra	Monte S. Angelo	Foggia	124	Hertel, S.; Presser, H. Weitere Erkenntnisse zur Vielfalt der Epipactis-Arten im südlichen Italien. Berichte aus den Arbeitskreisen Heimische Orchideen 2019, 36 (1), 5–61.
Epipactis garganica S. Hertel	.	Epipactis garganica S.Hertel	E	Foresta Umbra	Monte S. Angelo	Foggia	124	Hertel, S.; Presser, H. Weitere Erkenntnisse zur Vielfalt der Epipactis-Arten im südlichen Italien. Berichte aus den Arbeitskreisen Heimische Orchideen 2019, 36 (1), 5–61.
Epipactis garganica S. Hertel	.	Epipactis garganica S.Hertel	E	Foresta Umbra	Monte S. Angelo	Foggia	124	Hertel, S.; Presser, H. Weitere Erkenntnisse zur Vielfalt der Epipactis-Arten im südlichen Italien. Berichte aus den Arbeitskreisen Heimische Orchideen 2019, 36 (1), 5–61.
Epipactis garganica S. Hertel	.	Epipactis garganica S.Hertel	E	Foresta Umbra	Monte S. Angelo	Foggia	124	Hertel, S.; Presser, H. Weitere Erkenntnisse zur Vielfalt der Epipactis-Arten im südlichen Italien. Berichte aus den Arbeitskreisen Heimische Orchideen 2019, 36 (1), 5–61.
Epipactis garganica S. Hertel	.	Epipactis garganica S.Hertel	E	Foresta Umbra	Monte S. Angelo	Foggia	124	Hertel, S.; Presser, H. Weitere Erkenntnisse zur Vielfalt der Epipactis-Arten im südlichen Italien. Berichte aus den Arbeitskreisen Heimische Orchideen 2019, 36 (1), 5–61.
Epipactis helleborine L.	Epipactis helleborine (L.) Crantz	Epipactis helleborine (L.) Crantz		Sfilzi	Vico del Gargano	Foggia	24	Rossini, A.; Quitadamo, Q. Epipactis schubertiorum Bartolo, Pulv. & Robatsch prima segnalazione nel Gargano e in Puglia. GIROS Notizie 2003, 22, 25-26.
Epipactis helleborine L.	Epipactis helleborine (L.) Crantz	Epipactis helleborine (L.) Crantz		Monte Sant'Angelo	Monte S. Angelo	Foggia	125	Rossini, A.; Quitadamo, G. Epipactis leptochila (Godfery) Godfery var. neglecta (H. Kumpel) A. Gevaudan. GIROS Notizie 2008, 39, 26-27.
Epipactis helleborine L.	Epipactis helleborine (L.) Crantz	Epipactis helleborine (L.) Crantz		Gravina di Alezza	Crispiano	Taranto	126	Dura, T. La Gravina di Alezza nel Parco Naturale Regionale "Terra delle Gravine", sito del primo ritrovamento di Epipactis helleborine in provincia di Taranto (Puglia). GIROS Notizie 2010, 43, 21-27.
Epipactis helleborine L. subsp. helleborine	Epipactis helleborine (L.) Crantz	Epipactis helleborine (L.) Crantz		Bosco Difesa Grande	Gravina in Puglia	Bari	27	D'Alonzo, F. Le orchidee della Murgia barese e materana. Parco Nazionale dell'Alta Murgia barese - Parco Regionale della Murgia materana - Bosco Difesa Grande. GIROS Notizie 2013, 54, 24-38.
Epipactis helleborine (L.) Crantz	Epipactis helleborine (L.) Crantz	Epipactis helleborine (L.) Crantz		Sentiero denominato “Casa Cantoniera-Paglizzi-Falascone”	Monte S. Angelo	Foggia	127	Kreutz, K.; Rossini, A.; Quitadamo, G.; Turco, A.; Medagli, P. Epipactis leptochila (Godfery) subsp. umbrae (Fam. Orchidaceae) nuovo taxon della Puglia. Thalassia Salentina 2014, 36, 79-90. https://doi.10.1285/i15910725v36p79.
Epipactis helleborine L.	Epipactis helleborine (L.) Crantz	Epipactis helleborine (L.) Crantz		Acqua Santa, Monti Dauni	Bovino	Foggia	117	Santoro, G. Nuove segnalazioni di Orchidaceae sui monti Dauni (Foggia). GIROS Orch. Spont. Eur. 2017, 60 (1), 147-150.
Epipactis helleborine L.	Epipactis helleborine (L.) Crantz	Epipactis helleborine (L.) Crantz		Bosco Valle Vincolis, Monti Dauni	Deliceto	Foggia	117	Santoro, G. Nuove segnalazioni di Orchidaceae sui monti Dauni (Foggia). GIROS Orch. Spont. Eur. 2017, 60 (1), 147-150.
Epipactis helleborine L.	Epipactis helleborine (L.) Crantz	Epipactis helleborine (L.) Crantz		Monte Crispiano, Monti Dauni	Panni	Foggia	117	Santoro, G. Nuove segnalazioni di Orchidaceae sui monti Dauni (Foggia). GIROS Orch. Spont. Eur. 2017, 60 (1), 147-150.
Epipactis helleborine L.	Epipactis helleborine (L.) Crantz	Epipactis helleborine (L.) Crantz		Monte Sambuco, Monti Dauni	San Marco la Catola	Foggia	117	Santoro, G. Nuove segnalazioni di Orchidaceae sui monti Dauni (Foggia). GIROS Orch. Spont. Eur. 2017, 60 (1), 147-150.
Epipactis helleborine L.	Epipactis helleborine (L.) Crantz	Epipactis helleborine (L.) Crantz		Bosco Spigno, Gargano	Monte S. Angelo	Foggia	121	Palladino, L.; Russo, G. Primo ritrovamento in Puglia di Epipogium aphyllum Sw. GIROS Orch. Spont. Eur. 2017, 60 (2), 302-307.
Epipactis helleborine L.	Epipactis helleborine (L.) Crantz	Epipactis helleborine (L.) Crantz		Arboreto Francigeno, 105 m slm	Tricase	Lecce	128	Gennaio, R.; Bongiorni, L. Prima segnalazione di Epipactis helleborine nel Salento leccese all'Arboreto Francigeno di Tricase (Puglia). GIROS Orch. Spont. Eur. 2018, 61 (2), 318-325.
Epipactis meridionalis H.Baumann & R.Lorenz	Epipactis meridionalis H.Baumann & R.Lorenz	Epipactis meridionalis H.Baumann & R.Lorenz	E	Sentiero denominato “Casa Cantoniera-Paglizzi-Falascone”	Monte S. Angelo	Foggia	127	Kreutz, K.; Rossini, A.; Quitadamo, G.; Turco, A.; Medagli, P. Epipactis leptochila (Godfery) subsp. umbrae (Fam. Orchidaceae) nuovo taxon della Puglia. Thalassia Salentina 2014, 36, 79-90. https://doi.10.1285/i15910725v36p79.
Epipactis meridionalis H. Baumann & R. Lorenz	Epipactis meridionalis H.Baumann & R.Lorenz	Epipactis meridionalis H.Baumann & R.Lorenz	E	Bosco Spigno, Gargano	Monte S. Angelo	Foggia	121	Palladino, L.; Russo, G. Primo ritrovamento in Puglia di Epipogium aphyllum Sw. GIROS Orch. Spont. Eur. 2017, 60 (2), 302-307.
Epipactis microphylla (Ehrh.) Sw.	Epipactis microphylla (Ehrh.) Sw.	Epipactis microphylla (Ehrh.) Sw.		Sfilzi	Vico del Gargano	Foggia	24	Rossini, A.; Quitadamo, Q. Epipactis schubertiorum Bartolo, Pulv. & Robatsch prima segnalazione nel Gargano e in Puglia. GIROS Notizie 2003, 22, 25-26.
Epipactis microphylla (Ehrh.) Sw.	Epipactis microphylla (Ehrh.) Sw.	Epipactis microphylla (Ehrh.) Sw.		Bosco Le Pianelle	Martina Franca	Taranto	84	Dura, T. Il bosco delle Pianelle in provincia di Taranto. GIROS Notizie 2004, 27, 9-13.
Epipactis microphylla (Ehrh.) Sw.	Epipactis microphylla (Ehrh.) Sw.	Epipactis microphylla (Ehrh.) Sw.		Monte Sant'Angelo	Monte S. Angelo	Foggia	125	Rossini, A.; Quitadamo, G. Epipactis leptochila (Godfery) Godfery var. neglecta (H. Kumpel) A. Gevaudan. GIROS Notizie 2008, 39, 26-27.
Epipactis microphylla (Ehrh.) Sw.	Epipactis microphylla (Ehrh.) Sw.	Epipactis microphylla (Ehrh.) Sw.		SR Le Cesine	Vernole	Lecce	129	De Matteis, G.; Gennaio, R.; Leopizzi, A. Segnalazione di una nuova stazione di Epipactis microphylla (Ehrh.), specie rara per il Salento, rinvenuta nella Riserva Naturale dello Stato "Le Cesine" (Vernole, Lecce). GIROS Notizie 2009, 42, 14-16.
Epipactis microphylla (Ehrh.) Sw.	Epipactis microphylla (Ehrh.) Sw.	Epipactis microphylla (Ehrh.) Sw.		Bosco Difesa Grande	Gravina in Puglia	Bari	27	D'Alonzo, F. Le orchidee della Murgia barese e materana. Parco Nazionale dell'Alta Murgia barese - Parco Regionale della Murgia materana - Bosco Difesa Grande. GIROS Notizie 2013, 54, 24-38.
Epipactis microphylla (Ehrh.) Sw.	Epipactis microphylla (Ehrh.) Sw.	Epipactis microphylla (Ehrh.) Sw.		SR Le Cesine	Vernole	Lecce	115	Gennaio, R.; Gargiulo, M.; Medagli, P.; Chetta, F.S. Ophrys x sivana nothosubsp. renatafontae (O. candica x O. holosericea subsp. parvimaculata), nuovo ibrido naturale del Salento (Puglia). GIROS Orch. Spont. Eur. 2016, 59 (2), 415-420.
Epipactis microphylla (Ehrh.) Sw.	Epipactis microphylla (Ehrh.) Sw.	Epipactis microphylla (Ehrh.) Sw.		Acqua Santa, Monti Dauni	Bovino	Foggia	117	Santoro, G. Nuove segnalazioni di Orchidaceae sui monti Dauni (Foggia). GIROS Orch. Spont. Eur. 2017, 60 (1), 147-150.
Epipactis microphylla (Ehrh.) Sw.	Epipactis microphylla (Ehrh.) Sw.	Epipactis microphylla (Ehrh.) Sw.		Bosco Spigno, Gargano	Monte S. Angelo	Foggia	121	Palladino, L.; Russo, G. Primo ritrovamento in Puglia di Epipogium aphyllum Sw. GIROS Orch. Spont. Eur. 2017, 60 (2), 302-307.
Epipactis muelleri Godfery	Epipactis muelleri Godfery	Epipactis muelleri Godfery		Sfilzi	Vico del Gargano	Foggia	24	Rossini, A.; Quitadamo, Q. Epipactis schubertiorum Bartolo, Pulv. & Robatsch prima segnalazione nel Gargano e in Puglia. GIROS Notizie 2003, 22, 25-26.
Epipactis muelleri Godfery	Epipactis muelleri Godfery	Epipactis muelleri Godfery		Bosco Spigno, Gargano	Monte S. Angelo	Foggia	121	Palladino, L.; Russo, G. Primo ritrovamento in Puglia di Epipogium aphyllum Sw. GIROS Orch. Spont. Eur. 2017, 60 (2), 302-307.
Epipactis leptochila (Godfery) Godfery var. neglecta (H. Kumpel) A. Gevaudan	Epipactis neglecta (Kümpel) Kümpel	Epipactis neglecta (Kümpel) Kümpel		Monte Sant'Angelo	Monte S. Angelo	Foggia	125	Rossini, A.; Quitadamo, G. Epipactis leptochila (Godfery) Godfery var. neglecta (H. Kumpel) A. Gevaudan. GIROS Notizie 2008, 39, 26-27.
Epipactis palustris (L.) Crantz	Epipactis palustris (L.) Crantz	Epipactis palustris (L.) Crantz		Bosco Isola	Lesina	Foggia	103	Forte, L.; Cavallaro, V.; Pantaleo, F.; D’Amico, F.S.; Macchia, F. The vascular Flora of the “Bosco Isola” at Lesina (Foggia – Apulia). Fl. Medit. 2002, 12, 33-92.
Epipactis palustris (L.) Crantz	Epipactis palustris (L.) Crantz	Epipactis palustris (L.) Crantz		Bagno di Varano	Varano	Foggia	130	Del Fuoco, C.; Scirocco, T. Epipactis palustris (L.) Cranz: nuova segnalazione nel Gargano. GIROS Notizie 2002, 20, 8.
Epipactis palustris (L.) Crantz	Epipactis palustris (L.) Crantz	Epipactis palustris (L.) Crantz		Bosco Isola	Lesina	Foggia	131	Rambelli, A.; Ciccarone, C.; Tempesta, S.; Venturella, G. Dematiaceous Hyphomycetes from Bosco Isola (S Italy) Mediterranean maquis litter. Fl. Medit. 2010, 20, 239-258.
Epipactis purpurata Sm.	Epipactis purpurata Sm.	Epipactis purpurata Sm.		Monte Sant'Angelo	Monte S. Angelo	Foggia	123	Rossini, A.; Quitadamo, G.; Turco, A.; Medagli, P. Epipactis persica subsp. gracilis (B. Baumann & H. Baumann) W. Rossi ed Epipactis purpurata Sm., specie nuove per il Gargano e per la Puglia. GIROS Notizie 2013, 52, 107-108.
Epipactis purpurata Sm.	Epipactis purpurata Sm.	Epipactis purpurata Sm.		Sentiero denominato “Casa Cantoniera-Paglizzi-Falascone”	Monte S. Angelo	Foggia	127	Kreutz, K.; Rossini, A.; Quitadamo, G.; Turco, A.; Medagli, P. Epipactis leptochila (Godfery) subsp. umbrae (Fam. Orchidaceae) nuovo taxon della Puglia. Thalassia Salentina 2014, 36, 79-90. https://doi.10.1285/i15910725v36p79.
Epipactis schubertiorum Bartolo, Pulv. & Robatsch	Epipactis schubertiorum Bartolo, Pulv. & Robatsch	Epipactis schubertiorum Bartolo, Pulv. & Robatsch	E	Sfilzi	Vico del Gargano	Foggia	24	Rossini, A.; Quitadamo, Q. Epipactis schubertiorum Bartolo, Pulv. & Robatsch prima segnalazione nel Gargano e in Puglia. GIROS Notizie 2003, 22, 25-26.
Epipactis schubertiorum Bartolo, Pulv. & Robatsch	Epipactis schubertiorum Bartolo, Pulv. & Robatsch	Epipactis schubertiorum Bartolo, Pulv. & Robatsch	E	Bosco Spigno, Gargano	Monte S. Angelo	Foggia	121	Palladino, L.; Russo, G. Primo ritrovamento in Puglia di Epipogium aphyllum Sw. GIROS Orch. Spont. Eur. 2017, 60 (2), 302-307.
Epipactis leptochila (Godfery) Godfery subsp. umbrae Kreutz, Rossini, Quitadamo, Turco & Medagli	Epipactis neglecta (Kümpel) Kümpel	Epipactis umbrae (Kreutz, A.Rossini, Quitadamo, Turco & Medagli) Biagioli, Kreutz, A.Rossini, Quitadamo, Turco, Medagli & De Simoni	E	Sentiero denominato “Casa Cantoniera-Paglizzi-Falascone”	Monte S. Angelo	Foggia	127	Kreutz, K.; Rossini, A.; Quitadamo, G.; Turco, A.; Medagli, P. Epipactis leptochila (Godfery) subsp. umbrae (Fam. Orchidaceae) nuovo taxon della Puglia. Thalassia Salentina 2014, 36, 79-90. https://doi.10.1285/i15910725v36p79.
Epipogium aphyllum Sw.	Epipogium aphyllum Sw.	Epipogium aphyllum Sw.		Bosco Spigno, Gargano	Monte S. Angelo	Foggia	121	Palladino, L.; Russo, G. Primo ritrovamento in Puglia di Epipogium aphyllum Sw. GIROS Orch. Spont. Eur. 2017, 60 (2), 302-307.
Gymnadenia conopsea (L.) R. Br.	Gymnadenia conopsea (L.) R.Br.	Gymnadenia conopsea (L.) R.Br.		Borgo Celano	San Marco in Lamis	Foggia	22	Rossini, A.; Quitadamo, G. Segnalazioni di orchidee rare nel Gargano. GIROS Notizie 2002, 21, 25-27.
Gymnadenia conopsea (L.) R. Br.	Gymnadenia conopsea (L.) R.Br.	Gymnadenia conopsea (L.) R.Br.		Fajarama	San Marco in Lamis	Foggia	132	Perilli, M. Ophrys holosericea subsp. gracilis (Buel, O. Danesch & E. Danesch) Buel, O. Danesch & E. Danesch, prima segnalazione per la Puglia. GIROS Notizie 2009, 42, 19.
Gymnadenia conopsea (L.) R. Br.	Gymnadenia conopsea (L.) R.Br.	Gymnadenia conopsea (L.) R.Br.		Monte Nero	Foggia	Foggia	31	Perilli, M. Ritrovamenti nel Gargano interno di Orchidaceae a fiori apo e ipocromatici e di un'intera popolazione di Serapias lingua con lusus fiorali. GIROS Orch. Spont. Eur. 2015, 58 (2), 338-342.
Himantoglossum hircinum (L.) Spreng.	Himantoglossum hircinum (L.) Spreng.	Himantoglossum hircinum (L.) Spreng.		Borgo Celano	San Marco in Lamis	Foggia	22	Rossini, A.; Quitadamo, G. Segnalazioni di orchidee rare nel Gargano. GIROS Notizie 2002, 21, 25-27.
Himantoglossum hircinum (L.) Sprengel	Himantoglossum hircinum (L.) Spreng.	Himantoglossum hircinum (L.) Spreng.		NP Alta Murgia	Gravina in Puglia	Bari	42	Perrino, P.; Laghetti, G.; Tersi, M. Modern concepts for the sustainable use of Plant Genetic Resources in the Mediterranean natural protected areas: the case study of the Alta Murgia Park (Italy). Genet. Resour. Crop Evol. 2006, 53, 695-710. https://doi.10.1007/s10722-004-3942-x
Himantoglossum hircinum (L.) Spreng.	Himantoglossum hircinum (L.) Spreng.	Himantoglossum hircinum (L.) Spreng.		Bosco Difesa Grande	Gravina in Puglia	Bari	27	D'Alonzo, F. Le orchidee della Murgia barese e materana. Parco Nazionale dell'Alta Murgia barese - Parco Regionale della Murgia materana - Bosco Difesa Grande. GIROS Notizie 2013, 54, 24-38.
Himantoglossum hircinum (L.) Spreng.	Himantoglossum hircinum (L.) Spreng.	Himantoglossum hircinum (L.) Spreng.		NP Alta Murgia	Gravina in Puglia	Bari	27	D'Alonzo, F. Le orchidee della Murgia barese e materana. Parco Nazionale dell'Alta Murgia barese - Parco Regionale della Murgia materana - Bosco Difesa Grande. GIROS Notizie 2013, 54, 24-38.
Himantoglossum hircinum (L.) Spreng.	Himantoglossum hircinum (L.) Spreng.	Himantoglossum hircinum (L.) Spreng.		RNP Lama Balice	Bari	Bari	90	De Leo, V. Le Orchidaceae del Parco Naturale di Lama Balice (Bari, Puglia). GIROS Orch. Spont. Eur. 2015, 58 (1), 129-135.
Himantoglossum hircinum (L.) Spreng.	Himantoglossum hircinum (L.) Spreng.	Himantoglossum hircinum (L.) Spreng.		Bosco Difesa Grande	Gravina in Puglia	Bari	111	D'Alonzo, F. Un nuovo ibrido di Ophrys in Puglia: Ophrys x michelae D'Alonzo (O. oxyrrhynchos subsp. celiensis x O. tenthredinifera subsp. neglecta). GIROS Orch. Spont. Eur. 2015, 58 (2), 279-285.
Himantoglossum hircinum (L.) Spreng.	Himantoglossum hircinum (L.) Spreng.	Himantoglossum hircinum (L.) Spreng.		Monte Crispiano, Monti Dauni	Panni	Foggia	117	Santoro, G. Nuove segnalazioni di Orchidaceae sui monti Dauni (Foggia). GIROS Orch. Spont. Eur. 2017, 60 (1), 147-150.
Himantoglossum hircinum (L.) Spreng.	Himantoglossum hircinum (L.) Spreng.	Himantoglossum hircinum (L.) Spreng.		Bosco Difesa Grande	Gravina in Puglia	Bari	46	D'Alonzo, F.; Perilli, M.; Biagioli, M. Tre nuovi ibridi naturali di Ophrys nella Murgia materana (Basilicata) e barese (Puglia). GIROS Orch. Spont. Eur. 2017, 60 (2), 404-420.
Himantoglossum hircinum (L.) Spreng.	Himantoglossum hircinum (L.) Spreng.	Himantoglossum hircinum (L.) Spreng.			Cassano delle Murge	Bari	102	Turco, A.; Albano, A.; Medagli, P.; Wagensommer, R.P.; D’Emerico, S. Comparative chromosome studies in species of subtribe Orchidinae (Orchidaceae). Comp. Cytogenet. 2021, 15 (4), 507-525. https://doi.10.3897/compcytogen.v15.i4.75990.
Barlia robertiana (Loisel.) Greuter	Barlia robertiana (Loisel.) Greuter	Himantoglossum robertianum (Loisel.) P.Delforge		Borgo Celano	San Marco in Lamis	Foggia	22	Rossini, A.; Quitadamo, G. Segnalazioni di orchidee rare nel Gargano. GIROS Notizie 2002, 21, 25-27.
Himantoglossum robertianum (Loisel.) P.Delforge	Barlia robertiana (Loisel.) Greuter	Himantoglossum robertianum (Loisel.) P.Delforge		Mattinata	Mattinata	Foggia	41	Rossini, A.; Quitadamo, G. Ophrys lucifera Devilers-Tersch. & Devillers. GIROS Notizie 2002, 20, 12-13.
Barlia robertiana (Loisel.) Greuter	Barlia robertiana (Loisel.) Greuter	Himantoglossum robertianum (Loisel.) P.Delforge		Bosco delle Pianelle	Martina Franca	Taranto	134	Biondi, E.; Casavecchia, S.; Guerra, V.; Medagli, P.; Beccarisi, L.; Zuccarello, V. A contribution towards the knowledge of semideciduous and evergreen woods of Apulia (south-eastern Italy). Fitosociologia 2004, 41 (1), 3-28.
Barlia robertiana (Loisel.) Greuter	Barlia robertiana (Loisel.) Greuter	Himantoglossum robertianum (Loisel.) P.Delforge		NP Alta Murgia	Gravina in Puglia	Bari	42	Perrino, P.; Laghetti, G.; Tersi, M. Modern concepts for the sustainable use of Plant Genetic Resources in the Mediterranean natural protected areas: the case study of the Alta Murgia Park (Italy). Genet. Resour. Crop Evol. 2006, 53, 695-710. https://doi.10.1007/s10722-004-3942-x
Barlia robertiana (Loisel.) Greuter	Barlia robertiana (Loisel.) Greuter	Himantoglossum robertianum (Loisel.) P.Delforge		Nature 2000 Site Bosco di Mesola	Cassano delle Murge	Bari	88	Cillo, N. Ophrys mateolana Medagli, D'Emerico, Bianco & Ruggiero, nuove segnalazioni in provincia di Bari. GIROS Notizie 2009, 40, 38-40.
Barlia robertiana (Loisel.) Greuter	Barlia robertiana (Loisel.) Greuter	Himantoglossum robertianum (Loisel.) P.Delforge		Cretarossa-Mezzana	Bovino	Foggia	133	Santoro, G. Nuove segnalazioni di Orchidaceae nei Monti Dauni Meridionali (Bovino, Foggia). GIROS Notizie 2010, 45, 34-35.
Barlia robertiana (Loisel.) Greuter	Barlia robertiana (Loisel.) Greuter	Himantoglossum robertianum (Loisel.) P.Delforge		Monte Sacro	Mattinata	Foggia	60	Medagli, P.; Turco, A. Ophrys x rossiniae e Ophrys x quitadamoi, due ibridi naturali nuovi del Gargano. GIROS Notizie 2011, 47, 54-57.
Barlia robertiana (Loisel.) Greuter	Barlia robertiana (Loisel.) Greuter	Himantoglossum robertianum (Loisel.) P.Delforge		S. Paolo	Martina Franca	Taranto	61	Dura, T.; Turco, A.; Gennaio, R.; Medagli, P. Una nuova entità della Puglia: Ophrys oxyrrhynchos Tod. subsp. ingrassiae Dura, Turco, Gennaio & Medagli. GIROS Notizie 2011, 46, 37-39.
Barlia robertiana (Loisel.) Greuter	Barlia robertiana (Loisel.) Greuter	Himantoglossum robertianum (Loisel.) P.Delforge		Porto Selvaggio	Nardò	Lecce	44	Inguscio, S.; Rossi, E.; Scarpina, L.; Medagli, P. Guida alle Orchidee del Parco Naturale Regionale Porto Selvaggio e Palude del Capitano; Editrice Salentina, Galatina, 2012; pp. 1-77.
Barlia robertiana (Loisel.) Greuter	Barlia robertiana (Loisel.) Greuter	Himantoglossum robertianum (Loisel.) P.Delforge		Bosco Difesa Grande	Gravina in Puglia	Bari	27	D'Alonzo, F. Le orchidee della Murgia barese e materana. Parco Nazionale dell'Alta Murgia barese - Parco Regionale della Murgia materana - Bosco Difesa Grande. GIROS Notizie 2013, 54, 24-38.
Barlia robertiana (Loisel.) Greuter	Barlia robertiana (Loisel.) Greuter	Himantoglossum robertianum (Loisel.) P.Delforge		NP Alta Murgia	Gravina in Puglia	Bari	27	D'Alonzo, F. Le orchidee della Murgia barese e materana. Parco Nazionale dell'Alta Murgia barese - Parco Regionale della Murgia materana - Bosco Difesa Grande. GIROS Notizie 2013, 54, 24-38.
Barlia robertiana (Loisel.) Greuter	Barlia robertiana (Loisel.) Greuter	Himantoglossum robertianum (Loisel.) P.Delforge		RNP Lama Balice	Bari	Bari	90	De Leo, V. Le Orchidaceae del Parco Naturale di Lama Balice (Bari, Puglia). GIROS Orch. Spont. Eur. 2015, 58 (1), 129-135.
Barlia robertiana (Loisel.) Greuter	Barlia robertiana (Loisel.) Greuter	Himantoglossum robertianum (Loisel.) P.Delforge		Bosco Difesa Grande	Gravina in Puglia	Bari	111	D'Alonzo, F. Un nuovo ibrido di Ophrys in Puglia: Ophrys x michelae D'Alonzo (O. oxyrrhynchos subsp. celiensis x O. tenthredinifera subsp. neglecta). GIROS Orch. Spont. Eur. 2015, 58 (2), 279-285.
Barlia robertiana (Loisel.) Greuter	Barlia robertiana (Loisel.) Greuter	Himantoglossum robertianum (Loisel.) P.Delforge			Siponto	Foggia	31	Perilli, M. Ritrovamenti nel Gargano interno di Orchidaceae a fiori apo e ipocromatici e di un'intera popolazione di Serapias lingua con lusus fiorali. GIROS Orch. Spont. Eur. 2015, 58 (2), 338-342.
Barlia robertiana (Loisel.) Greuter	Barlia robertiana (Loisel.) Greuter	Himantoglossum robertianum (Loisel.) P.Delforge		Foresta Mercadante, NP Alta Murgia	Cassano delle Murge	Bari	93	De Leo, V. Due importanti ritrovamenti di Ophrys nella Murgia barese: O. crabronifera subsp. pollinensis (prima segnalazione in Puglia) e O. oxyrrhynchos subsp. ingrassiae (prima segnalazione nella provincia di Bari). GIROS Orch. Spont. Eur. 2016, 59 (2), 329-333.
Barlia robertiana (Loisel.) Greuter	Barlia robertiana (Loisel.) Greuter	Himantoglossum robertianum (Loisel.) P.Delforge		Masseria Plantamura	Cassano delle Murge	Bari	93	De Leo, V. Due importanti ritrovamenti di Ophrys nella Murgia barese: O. crabronifera subsp. pollinensis (prima segnalazione in Puglia) e O. oxyrrhynchos subsp. ingrassiae (prima segnalazione nella provincia di Bari). GIROS Orch. Spont. Eur. 2016, 59 (2), 329-333.
Barlia robertiana (Loisel.) Greuter	Barlia robertiana (Loisel.) Greuter	Himantoglossum robertianum (Loisel.) P.Delforge		Masseria Carmine	Taranto	Taranto	94	Dura, T. Ritrovamento presso Taranto (Puglia) del rarissimo ibrido Ophrys x circlarium nothosubsp. circlarium (O. lutea subsp. lutea x O. tarentina). GIROS Orch. Spont. Eur. 2016, 59 (2), 381-388.
Barlia robertiana (Loisel.) Greuter	Barlia robertiana (Loisel.) Greuter	Himantoglossum robertianum (Loisel.) P.Delforge		ORNR Barsento	Noci, Alberobello, Putignano, Castellana Grotte	Bari	70	Gennaio, R.; Lavarra, P. Note preliminari sulla presenza di Orchidaceae nel territorio del Barsento (Bari, Puglia). GIROS Orch. Spont. Eur. 2017, 60 (1), 71-82.
Barlia robertiana (Loisel.) Greuter	Barlia robertiana (Loisel.) Greuter	Himantoglossum robertianum (Loisel.) P.Delforge		Bosco Quarto, PN Alta Murgia	Toritto	Bari	46	D'Alonzo, F.; Perilli, M.; Biagioli, M. Tre nuovi ibridi naturali di Ophrys nella Murgia materana (Basilicata) e barese (Puglia). GIROS Orch. Spont. Eur. 2017, 60 (2), 404-420.
Barlia robertiana (Loisel.) Greuter	Barlia robertiana (Loisel.) Greuter	Himantoglossum robertianum (Loisel.) P.Delforge		Bosco Difesa Grande	Gravina in Puglia	Bari	46	D'Alonzo, F.; Perilli, M.; Biagioli, M. Tre nuovi ibridi naturali di Ophrys nella Murgia materana (Basilicata) e barese (Puglia). GIROS Orch. Spont. Eur. 2017, 60 (2), 404-420.
Barlia robertiana (Loisel.) Greuter	Barlia robertiana (Loisel.) Greuter	Himantoglossum robertianum (Loisel.) P.Delforge		Gargano	Manfredonia	Foggia	48	D'Alonzo, F.; Perilli, M.; Biagioli, M. Quattro nuovi ibridi naturali di Ophrys nel Parco Nazionale del Gargano (Foggia, Puglia settentrionale). GIROS Orch. Spont. Eur. 2018, 61 (1), 60-78.
Barlia robertiana (Loisel.) Greuter	Barlia robertiana (Loisel.) Greuter	Himantoglossum robertianum (Loisel.) P.Delforge		Grumo Appula	Grumo Appula	Bari	49	D'Alonzo, F.; Perilli, M.; Biagioli, M. Sei nuovi ibridi di Ophrys, cinque nella Murgia barese (Puglia) e uno in Basilicata. GIROS Orch. Spont. Eur. 2019, 62 (2), 320-349.
Barlia robertiana (Loisel.) Greuter	Barlia robertiana (Loisel.) Greuter	Himantoglossum robertianum (Loisel.) P.Delforge		San Marco in Lamis	San Marco in Lamis	Foggia	50	D'Alonzo, F.; Perilli, M.; Biagioli, M. Nuovi ibridi di Ophrys in Puglia e Basilicata. GIROS Orch. Spont. Eur. 2019, 62 (1), 161-178.
Barlia robertiana (Loisel.) Greuter	Barlia robertiana (Loisel.) Greuter	Himantoglossum robertianum (Loisel.) P.Delforge		San Cataldo	Lecce	Lecce	51	Lumare, F.; Medagli, P.; Anelli, S. Presenza di Barlia robertiana nel Salento leccese e Tarantino. GIROS Orch. Spont. Eur. 2020, 63 (2), 464-471.
Barlia robertiana (Loisel.) Greuter	Barlia robertiana (Loisel.) Greuter	Himantoglossum robertianum (Loisel.) P.Delforge		Bosco Cuturi	Manduria	Taranto	51	Lumare, F.; Medagli, P.; Anelli, S. Presenza di Barlia robertiana nel Salento leccese e Tarantino. GIROS Orch. Spont. Eur. 2020, 63 (2), 464-471.
Barlia robertiana (Loisel.) Greuter	Barlia robertiana (Loisel.) Greuter	Himantoglossum robertianum (Loisel.) P.Delforge		Bosco Cuturi	Manduria	Taranto	52	Lumare, F.; Medagli, P.; Turco, A.; Dura, T.; Anelli, S. Le Orchidacee del Bosco Cuturi. GIROS Orch. Spont. Eur. 2020, 63 (1), 199-206.
Barlia robertiana (Loisel.) Greuter	Barlia robertiana (Loisel.) Greuter	Himantoglossum robertianum (Loisel.) P.Delforge		San Giovanni Rotondo	San Giovanni Rotondo	Foggia	54	D'Alonzo, F.; Perilli, M.; Biagioli, M. Due nuovi ibridi garganici di Ophrys sipontensis (Puglia). GIROS Orch. Spont Eur. 2020, 63 (1), 25-36.
Barlia robertiana (Loisel.) Greuter	Barlia robertiana (Loisel.) Greuter	Himantoglossum robertianum (Loisel.) P.Delforge		Manfredonia	Manfredonia	Foggia	54	D'Alonzo, F.; Perilli, M.; Biagioli, M. Due nuovi ibridi garganici di Ophrys sipontensis (Puglia). GIROS Orch. Spont Eur. 2020, 63 (1), 25-36.
Himantoglossum robertianum (Loisel.) P.Delforge	Barlia robertiana (Loisel.) Greuter	Himantoglossum robertianum (Loisel.) P.Delforge		SS 99	Altamura	Bari	32	D'Alonzo, F.; Perilli, M.; Biagioli, M. Un nuovo ibrido di Ophrys (O. apulica x O. sipontensis) nella Murgia barese (Puglia centrale). GIROS Orch. Spont. Eur. 2022, 65 (2), 231-237.
Himantoglossum robertianum (Loisel.) P.Delforge	Barlia robertiana (Loisel.) Greuter	Himantoglossum robertianum (Loisel.) P.Delforge		Contrada Pozzo Pateo	Altamura	Bari	33	D'Alonzo, F.; Biagioli, M. Segnalazioni di due entità rarissime nella Puglia centrale (Anacamptis x murginaa e Ophrys speculum). GIROS Orch. Spont. Eur. 2022, 65 (2), 238-246.
Limodorum abortivum (L.) Sw.	Limodorum abortivum (L.) Sw.	Limodorum abortivum (L.) Sw.		Bosco Isola	Lesina	Foggia	103	Forte, L.; Cavallaro, V.; Pantaleo, F.; D’Amico, F.S.; Macchia, F. The vascular Flora of the “Bosco Isola” at Lesina (Foggia – Apulia). Fl. Medit. 2002, 12, 33-92.
Limodorum abortivum (L.) Sw.	Limodorum abortivum (L.) Sw.	Limodorum abortivum (L.) Sw.		Sfilzi	Vico del Gargano	Foggia	24	Rossini, A.; Quitadamo, Q. Epipactis schubertiorum Bartolo, Pulv. & Robatsch prima segnalazione nel Gargano e in Puglia. GIROS Notizie 2003, 22, 25-26.
Limodorum abortivum (L.) Sw.	Limodorum abortivum (L.) Sw.	Limodorum abortivum (L.) Sw.		Bosco Le Pianelle	Martina Franca	Taranto	84	Dura, T. Il bosco delle Pianelle in provincia di Taranto. GIROS Notizie 2004, 27, 9-13.
Limodorum abortivum (L.) Sw.	Limodorum abortivum (L.) Sw.	Limodorum abortivum (L.) Sw.		Nature 2000 Site Laghi Alimini	Otranto	Lecce	56	Mele, C.; Caforio, F.; Marchiori, S. Remarkable species occurring in the Alimini Lakes (Apulia South Italy), an area proposed as Site of Community Interest. Bocconea 2006, 19, 253-260.
Limodorum abortivum (L.) Sw.	Limodorum abortivum (L.) Sw.	Limodorum abortivum (L.) Sw.		Fajarama	San Marco in Lamis	Foggia	132	Perilli, M. Ophrys holosericea subsp. gracilis (Buel, O. Danesch & E. Danesch) Buel, O. Danesch & E. Danesch, prima segnalazione per la Puglia. GIROS Notizie 2009, 42, 19.
Limodorum abortivum (L.) Sw.	Limodorum abortivum (L.) Sw.	Limodorum abortivum (L.) Sw.		S. Paolo	Martina Franca	Taranto	61	Dura, T.; Turco, A.; Gennaio, R.; Medagli, P. Una nuova entità della Puglia: Ophrys oxyrrhynchos Tod. subsp. ingrassiae Dura, Turco, Gennaio & Medagli. GIROS Notizie 2011, 46, 37-39.
Limodorum abortivum (L.) Sw.	Limodorum abortivum (L.) Sw.	Limodorum abortivum (L.) Sw.		SR Le Cesine	Vernole	Lecce	65	Medagli, P.; Sciandrello, S.; Mele, C.; Di Pietro, R.; Wagensommer, R.P.; Urbano, M.; Tomaselli, V. Analisi della biodiversità vegetale e cartografia della vegetazione, degli Habitat e dell’uso del suolo della Riserva Naturale Statale “Le Cesine” (Lecce-Puglia). Quad. Bot. Amb. Appl. 2013, 24, 55-76.
Limodorum abortivum (L.) Sw.	Limodorum abortivum (L.) Sw.	Limodorum abortivum (L.) Sw.		Bosco Difesa Grande	Gravina in Puglia	Bari	27	D'Alonzo, F. Le orchidee della Murgia barese e materana. Parco Nazionale dell'Alta Murgia barese - Parco Regionale della Murgia materana - Bosco Difesa Grande. GIROS Notizie 2013, 54, 24-38.
Limodorum abortivum (L.) Sw.	Limodorum abortivum (L.) Sw.	Limodorum abortivum (L.) Sw.		Bosco Difesa Grande	Gravina in Puglia	Bari	35	D'Alonzo F. Descrizione di un nuovo ibrido di Ophrys in Puglia: Ophrys x difesagrandeana D'Alonzo [O. apulica (O. Danesch & E. Danesch) O. Danesch & E. Danesch x O. conradiae Melki & Deschâtres]. GIROS Notizie 2014, 57, 32-34.
Limodorum abortivum (L.) Sw.	Limodorum abortivum (L.) Sw.	Limodorum abortivum (L.) Sw.		Starale	San Marco in Lamis	Foggia	69	D'Alonzo, F.; Perilli, M. Due nuovi ibridi naturali di Ophrys del Gargano (Puglia). GIROS Orch. Spont. Eur. 2016, 59 (1), 60-69.
Limodorum abortivum (L.) Sw.	Limodorum abortivum (L.) Sw.	Limodorum abortivum (L.) Sw.		ORNR Barsento	Noci, Alberobello, Putignano, Castellana Grotte	Bari	70	Gennaio, R.; Lavarra, P. Note preliminari sulla presenza di Orchidaceae nel territorio del Barsento (Bari, Puglia). GIROS Orch. Spont. Eur. 2017, 60 (1), 71-82.
Limodorum abortivum (L.) Sw.	Limodorum abortivum (L.) Sw.	Limodorum abortivum (L.) Sw.		Bosco Valle Vincolis, Monti Dauni	Deliceto	Foggia	117	Santoro, G. Nuove segnalazioni di Orchidaceae sui monti Dauni (Foggia). GIROS Orch. Spont. Eur. 2017, 60 (1), 147-150.
Limodorum abortivum (L.) Sw.	Limodorum abortivum (L.) Sw.	Limodorum abortivum (L.) Sw.		Gargano	San Marco in Lamis	Foggia	48	D'Alonzo, F.; Perilli, M.; Biagioli, M. Quattro nuovi ibridi naturali di Ophrys nel Parco Nazionale del Gargano (Foggia, Puglia settentrionale). GIROS Orch. Spont. Eur. 2018, 61 (1), 60-78.
Limodorum abortivum (L.) Sw.	Limodorum abortivum (L.) Sw.	Limodorum abortivum (L.) Sw.		Bosco Difesa Grande	Gravina in Puglia	Bari	50	D'Alonzo, F.; Perilli, M.; Biagioli, M. Nuovi ibridi di Ophrys in Puglia e Basilicata. GIROS Orch. Spont. Eur. 2019, 62 (1), 161-178.
Limodorum abortivum (L.) Sw.	Limodorum abortivum (L.) Sw.	Limodorum abortivum (L.) Sw.		Bosco Cuturi	Manduria	Taranto	52	Lumare, F.; Medagli, P.; Turco, A.; Dura, T.; Anelli, S. Le Orchidacee del Bosco Cuturi. GIROS Orch. Spont. Eur. 2020, 63 (1), 199-206.
Orchis lactea Poir.	Neotinea lactea (Poir.) R.M.Bateman, Pridgeon & M.W.Chase	Neotinea lactea (Poir.) R.M.Bateman, Pridgeon & M.W.Chase		NP Alta Murgia	Gravina in Puglia	Bari	42	Perrino, P.; Laghetti, G.; Tersi, M. Modern concepts for the sustainable use of Plant Genetic Resources in the Mediterranean natural protected areas: the case study of the Alta Murgia Park (Italy). Genet. Resour. Crop Evol. 2006, 53, 695-710. https://doi.10.1007/s10722-004-3942-x
Orchis lactea Poir.	Neotinea lactea (Poir.) R.M.Bateman, Pridgeon & M.W.Chase	Neotinea lactea (Poir.) R.M.Bateman, Pridgeon & M.W.Chase		Nature 2000 Site Laghi Alimini	Otranto	Lecce	56	Mele, C.; Caforio, F.; Marchiori, S. Remarkable species occurring in the Alimini Lakes (Apulia South Italy), an area proposed as Site of Community Interest. Bocconea 2006, 19, 253-260.
Orchis lactea Poir.	Neotinea lactea (Poir.) R.M.Bateman, Pridgeon & M.W.Chase	Neotinea lactea (Poir.) R.M.Bateman, Pridgeon & M.W.Chase		lungo la costa	Monopoli	Bari	58	Perrino, E.V.; Signorile, G. Costa di Monopoli (Puglia): checklist della flora vascolare. Inform. Bot. Ital. 2009, 41 (2), 263-279.
Neotinea lactea (Poir.) R.M. Bateman, Pridgeon & M.W.Chase	Neotinea lactea (Poir.) R.M.Bateman, Pridgeon & M.W.Chase	Neotinea lactea (Poir.) R.M.Bateman, Pridgeon & M.W.Chase		Porto Selvaggio	Nardò	Lecce	44	Inguscio, S.; Rossi, E.; Scarpina, L.; Medagli, P. Guida alle Orchidee del Parco Naturale Regionale Porto Selvaggio e Palude del Capitano; Editrice Salentina, Galatina, 2012; pp. 1-77.
Neotinea lactea (Poir.) R.M. Bateman, Pridgeon & M.W.Chase	Neotinea lactea (Poir.) R.M.Bateman, Pridgeon & M.W.Chase	Neotinea lactea (Poir.) R.M.Bateman, Pridgeon & M.W.Chase		Porto Selvaggio	Nardò	Lecce	44	Inguscio, S.; Rossi, E.; Scarpina, L.; Medagli, P. Guida alle Orchidee del Parco Naturale Regionale Porto Selvaggio e Palude del Capitano; Editrice Salentina, Galatina, 2012; pp. 1-77.
Neotinea lactea (Poir.) R.M. Bateman, Pridgeon & M.W.Chase	Neotinea lactea (Poir.) R.M.Bateman, Pridgeon & M.W.Chase	Neotinea lactea (Poir.) R.M.Bateman, Pridgeon & M.W.Chase		Porto Selvaggio	Nardò	Lecce	44	Inguscio, S.; Rossi, E.; Scarpina, L.; Medagli, P. Guida alle Orchidee del Parco Naturale Regionale Porto Selvaggio e Palude del Capitano; Editrice Salentina, Galatina, 2012; pp. 1-77.
Neotinea lactea (Poir.) R.M. Bateman, Pridgeon & M.W.Chase	Neotinea lactea (Poir.) R.M.Bateman, Pridgeon & M.W.Chase	Neotinea lactea (Poir.) R.M.Bateman, Pridgeon & M.W.Chase		Torre Canne	Fasano	Brindisi	78	Turco, A.; Medagli, P. Serapias x gennaioi (Serapias cordigera x Serapias orientalis subsp. apulica), ibrido naturale nuovo del Salento. Giros Notizie 2012, 49, 68-70.
Neotinea lactea (Poir.) R.M. Bateman, Pridgeon & M.W.Chase	Neotinea lactea (Poir.) R.M.Bateman, Pridgeon & M.W.Chase	Neotinea lactea (Poir.) R.M.Bateman, Pridgeon & M.W.Chase		NP Alta Murgia	Gravina in Puglia	Bari	27	D'Alonzo, F. Le orchidee della Murgia barese e materana. Parco Nazionale dell'Alta Murgia barese - Parco Regionale della Murgia materana - Bosco Difesa Grande. GIROS Notizie 2013, 54, 24-38.
Neotinea lactea (Poir.) R.M. Bateman, Pridgeon & M.W.Chase	Neotinea lactea (Poir.) R.M.Bateman, Pridgeon & M.W.Chase	Neotinea lactea (Poir.) R.M.Bateman, Pridgeon & M.W.Chase		Bosco Selva San Vito	Laterza	Taranto	68	Dura, T.; Biagioli, M. La presenza di Ophrys exaltata s.l. in provincia di Taranto e in Puglia. GIROS Orch. Spont. Eur. 2016, 59 (2), 277-285.
Neotinea lactea (Poir.) R.M. Bateman, Pridgeon & M.W.Chase	Neotinea lactea (Poir.) R.M.Bateman, Pridgeon & M.W.Chase	Neotinea lactea (Poir.) R.M.Bateman, Pridgeon & M.W.Chase		Porto Selvaggio	Nardò	Lecce	92	Lumare, F.; Medagli, P. Un nuovo ibrido intergenerico in Salento (Puglia): x Serapicamptis portiferi (Anacamptis morio x Serapias parviflora). GIROS Orch. Spont. Eur. 2016, 59 (1), 98-106.
Neotinea lactea (Poir.) R.M. Bateman, Pridgeon & M.W.Chase	Neotinea lactea (Poir.) R.M.Bateman, Pridgeon & M.W.Chase	Neotinea lactea (Poir.) R.M.Bateman, Pridgeon & M.W.Chase		Macchie di San Cataldo	Lecce	Lecce	28	Lumare, F.; Medagli, P. Una nuova entità salentina, Ophrys tenthredinifera subsp. neglecta var. expansa, a confronto con Ophrys tardans. GIROS Orch. Spont. Eur. 2018, 61 (1), 28-40.
Neotinea lactea (Poir.) R.M. Bateman, Pridgeon & M.W.Chase	Neotinea lactea (Poir.) R.M.Bateman, Pridgeon & M.W.Chase	Neotinea lactea (Poir.) R.M.Bateman, Pridgeon & M.W.Chase		Bosco Cuturi	Manduria	Taranto	52	Lumare, F.; Medagli, P.; Turco, A.; Dura, T.; Anelli, S. Le Orchidacee del Bosco Cuturi. GIROS Orch. Spont. Eur. 2020, 63 (1), 199-206.
Neotinea lactea (Poir.) R.M. Bateman, Pridgeon & M.W.Chase	Neotinea lactea (Poir.) R.M.Bateman, Pridgeon & M.W.Chase	Neotinea lactea (Poir.) R.M.Bateman, Pridgeon & M.W.Chase		Macchie di San Cataldo	Lecce	Lecce	53	Lumare, F.; Medagli, P.; Anelli, S. Le Orchidacee delle Macchie di S. Cataldo (Lecce). GIROS Orch. Spont. Eur. 2020, 63 (1), 207-217.
Neotinea maculata (Desf.) Stearn	Neotinea maculata (Desf.) Stearn	Neotinea maculata (Desf.) Stearn		Foresta Mercadante, NP Alta Murgia	Cassano delle Murge	Bari	93	De Leo, V. Due importanti ritrovamenti di Ophrys nella Murgia barese: O. crabronifera subsp. pollinensis (prima segnalazione in Puglia) e O. oxyrrhynchos subsp. ingrassiae (prima segnalazione nella provincia di Bari). GIROS Orch. Spont. Eur. 2016, 59 (2), 329-333.
Orchis tridentata Scop.	Neotinea tridentata (Scop.) R.M.Bateman, Pridgeon & M.W.Chase	Neotinea tridentata (Scop.) R.M.Bateman, Pridgeon & M.W.Chase		Masseria Lombardo	Monte S. Angelo	Foggia	74	Fanelli, G.; Lucchese, F.; Paura, B. Le praterie a Stipa austroitalica di due settori adriatici meridionali (Molise e Gargano). Fitosociologia 2001, 38 (2), 25-36.
Orchis tridentata Scop.	Neotinea tridentata (Scop.) R.M.Bateman, Pridgeon & M.W.Chase	Neotinea tridentata (Scop.) R.M.Bateman, Pridgeon & M.W.Chase		M. Calvello	San Giovanni Rotondo	Foggia	74	Fanelli, G.; Lucchese, F.; Paura, B. Le praterie a Stipa austroitalica di due settori adriatici meridionali (Molise e Gargano). Fitosociologia 2001, 38 (2), 25-36.
Orchis tridentata Scop.	Neotinea tridentata (Scop.) R.M.Bateman, Pridgeon & M.W.Chase	Neotinea tridentata (Scop.) R.M.Bateman, Pridgeon & M.W.Chase		Strada Monte S. Angelo-S. Giovanni Rotondo, km 46 presso bivio Bosco Quarto		Foggia	74	Fanelli, G.; Lucchese, F.; Paura, B. Le praterie a Stipa austroitalica di due settori adriatici meridionali (Molise e Gargano). Fitosociologia 2001, 38 (2), 25-36.
Orchis tridentata Scop.	Neotinea tridentata (Scop.) R.M.Bateman, Pridgeon & M.W.Chase	Neotinea tridentata (Scop.) R.M.Bateman, Pridgeon & M.W.Chase		Borgo Celano	San Marco in Lamis	Foggia	22	Rossini, A.; Quitadamo, G. Segnalazioni di orchidee rare nel Gargano. GIROS Notizie 2002, 21, 25-27.
Orchis tridentata Scop.	Neotinea tridentata (Scop.) R.M.Bateman, Pridgeon & M.W.Chase	Neotinea tridentata (Scop.) R.M.Bateman, Pridgeon & M.W.Chase		NP Alta Murgia	Gravina in Puglia	Bari	42	Perrino, P.; Laghetti, G.; Tersi, M. Modern concepts for the sustainable use of Plant Genetic Resources in the Mediterranean natural protected areas: the case study of the Alta Murgia Park (Italy). Genet. Resour. Crop Evol. 2006, 53, 695-710. https://doi.10.1007/s10722-004-3942-x
Orchis tridentata Scop.	Neotinea tridentata (Scop.) R.M.Bateman, Pridgeon & M.W.Chase	Neotinea tridentata (Scop.) R.M.Bateman, Pridgeon & M.W.Chase		Selva San Vito, Gravina di Laterza	Laterza	Taranto	86	Biondi, E.; Guerra, V. Vegetazione e paesaggio vegetale delle gravine dell’Arco jonico. Fitosociologia 2008, 45 (1), Supp. 1, 57-125.
Orchis tridentata Scop.	Neotinea tridentata (Scop.) R.M.Bateman, Pridgeon & M.W.Chase	Neotinea tridentata (Scop.) R.M.Bateman, Pridgeon & M.W.Chase		lungo la costa	Monopoli	Bari	58	Perrino, E.V.; Signorile, G. Costa di Monopoli (Puglia): checklist della flora vascolare. Inform. Bot. Ital. 2009, 41 (2), 263-279.
Neotinea tridentata (Scop.) R.M.Bateman, Pridgeon & M.W.Chase	Neotinea tridentata (Scop.) R.M.Bateman, Pridgeon & M.W.Chase	Neotinea tridentata (Scop.) R.M.Bateman, Pridgeon & M.W.Chase		S. Paolo	Martina Franca	Taranto	61	Dura, T.; Turco, A.; Gennaio, R.; Medagli, P. Una nuova entità della Puglia: Ophrys oxyrrhynchos Tod. subsp. ingrassiae Dura, Turco, Gennaio & Medagli. GIROS Notizie 2011, 46, 37-39.
Neotinea tridentata (Scop.) R.M.Bateman, Pridgeon & M.W.Chase	Neotinea tridentata (Scop.) R.M.Bateman, Pridgeon & M.W.Chase	Neotinea tridentata (Scop.) R.M.Bateman, Pridgeon & M.W.Chase		Bosco Difesa Grande	Gravina in Puglia	Bari	27	D'Alonzo, F. Le orchidee della Murgia barese e materana. Parco Nazionale dell'Alta Murgia barese - Parco Regionale della Murgia materana - Bosco Difesa Grande. GIROS Notizie 2013, 54, 24-38.
Neotinea tridentata (Scop.) R.M.Bateman, Pridgeon & M.W.Chase	Neotinea tridentata (Scop.) R.M.Bateman, Pridgeon & M.W.Chase	Neotinea tridentata (Scop.) R.M.Bateman, Pridgeon & M.W.Chase		NP Alta Murgia	Gravina in Puglia	Bari	27	D'Alonzo, F. Le orchidee della Murgia barese e materana. Parco Nazionale dell'Alta Murgia barese - Parco Regionale della Murgia materana - Bosco Difesa Grande. GIROS Notizie 2013, 54, 24-38.
Neotinea tridentata (Scop.) R.M.Bateman, Pridgeon & M.W.Chase	Neotinea tridentata (Scop.) R.M.Bateman, Pridgeon & M.W.Chase	Neotinea tridentata (Scop.) R.M.Bateman, Pridgeon & M.W.Chase		Pulicchio	Gravina in Puglia	Bari	67	D'Alonzo, F. Nuove stazioni di Ophrys gravinensis in Puglia e descrizione di due suoi ibridi. GIROS Orch. Spont. Eur. 2015, 58 (2), 247-261.
Neotinea tridentata (Scop.) R.M.Bateman, Pridgeon & M.W.Chase	Neotinea tridentata (Scop.) R.M.Bateman, Pridgeon & M.W.Chase	Neotinea tridentata (Scop.) R.M.Bateman, Pridgeon & M.W.Chase		Pulicchio	Gravina in Puglia	Bari	67	D'Alonzo, F. Nuove stazioni di Ophrys gravinensis in Puglia e descrizione di due suoi ibridi. GIROS Orch. Spont. Eur. 2015, 58 (2), 247-261.
Neotinea tridentata (Scop.) R.M.Bateman, Pridgeon & M.W.Chase	Neotinea tridentata (Scop.) R.M.Bateman, Pridgeon & M.W.Chase	Neotinea tridentata (Scop.) R.M.Bateman, Pridgeon & M.W.Chase		Bosco Difesa di San Matteo	Foggia	Foggia	31	Perilli, M. Ritrovamenti nel Gargano interno di Orchidaceae a fiori apo e ipocromatici e di un'intera popolazione di Serapias lingua con lusus fiorali. GIROS Orch. Spont. Eur. 2015, 58 (2), 338-342.
Neotinea tridentata (Scop.) R.M.Bateman, Pridgeon & M.W.Chase	Neotinea tridentata (Scop.) R.M.Bateman, Pridgeon & M.W.Chase	Neotinea tridentata (Scop.) R.M.Bateman, Pridgeon & M.W.Chase		Gravina	Laterza	Taranto	68	Dura, T.; Biagioli, M. La presenza di Ophrys exaltata s.l. in provincia di Taranto e in Puglia. GIROS Orch. Spont. Eur. 2016, 59 (2), 277-285.
Neotinea tridentata (Scop.) R.M.Bateman, Pridgeon & M.W.Chase	Neotinea tridentata (Scop.) R.M.Bateman, Pridgeon & M.W.Chase	Neotinea tridentata (Scop.) R.M.Bateman, Pridgeon & M.W.Chase		ORNR Barsento	Noci, Alberobello, Putignano, Castellana Grotte	Bari	70	Gennaio, R.; Lavarra, P. Note preliminari sulla presenza di Orchidaceae nel territorio del Barsento (Bari, Puglia). GIROS Orch. Spont. Eur. 2017, 60 (1), 71-82.
Neotinea tridentata (Scop.) R.M.Bateman, Pridgeon & M.W.Chase	Neotinea tridentata (Scop.) R.M.Bateman, Pridgeon & M.W.Chase	Neotinea tridentata (Scop.) R.M.Bateman, Pridgeon & M.W.Chase		Statale, 776 m slm	San Marco in Lamis	Foggia	116	Perilli, M. Prima segnalazione di Orchis simia per il Gargano e la provincia di Foggia (Puglia). GIROS Orch. Spont. Eur. 2017, 60 (1), 117-118.
Neotinea tridentata (Scop.) R.M.Bateman, Pridgeon & M.W.Chase	Neotinea tridentata (Scop.) R.M.Bateman, Pridgeon & M.W.Chase	Neotinea tridentata (Scop.) R.M.Bateman, Pridgeon & M.W.Chase		Gargano	San Marco in Lamis	Foggia	48	D'Alonzo, F.; Perilli, M.; Biagioli, M. Quattro nuovi ibridi naturali di Ophrys nel Parco Nazionale del Gargano (Foggia, Puglia settentrionale). GIROS Orch. Spont. Eur. 2018, 61 (1), 60-78.
Neotinea tridentata (Scop.) R.M.Bateman, Pridgeon & M.W.Chase	Neotinea tridentata (Scop.) R.M.Bateman, Pridgeon & M.W.Chase	Neotinea tridentata (Scop.) R.M.Bateman, Pridgeon & M.W.Chase		Pulicchio di Gravina	Gravina in Puglia	Bari	49	D'Alonzo, F.; Perilli, M.; Biagioli, M. Sei nuovi ibridi di Ophrys, cinque nella Murgia barese (Puglia) e uno in Basilicata. GIROS Orch. Spont. Eur. 2019, 62 (2), 320-349.
Neotinea tridentata (Scop.) R.M.Bateman, Pridgeon & M.W.Chase	Neotinea tridentata (Scop.) R.M.Bateman, Pridgeon & M.W.Chase	Neotinea tridentata (Scop.) R.M.Bateman, Pridgeon & M.W.Chase		Bosco Difesa Grande	Gravina in Puglia	Bari	50	D'Alonzo, F.; Perilli, M.; Biagioli, M. Nuovi ibridi di Ophrys in Puglia e Basilicata. GIROS Orch. Spont. Eur. 2019, 62 (1), 161-178.
Neotinea tridentata (Scop.) R.M.Bateman, Pridgeon & M.W.Chase	Neotinea tridentata (Scop.) R.M.Bateman, Pridgeon & M.W.Chase	Neotinea tridentata (Scop.) R.M.Bateman, Pridgeon & M.W.Chase		San Marco in Lamis	San Marco in Lamis	Foggia	119	Perilli, M.; Biagioli, M. Tre nuovi ibridi di Ophrys nel Gargano (Puglia). GIROS Orch.Spont. Eur. 2020, 63 (2), 500-515.
Neotinea tridentata (Scop.) R.M.Bateman, Pridgeon & M.W.Chase	Neotinea tridentata (Scop.) R.M.Bateman, Pridgeon & M.W.Chase	Neotinea tridentata (Scop.) R.M.Bateman, Pridgeon & M.W.Chase		Apricena	Apricena	Foggia	101	D'Alonzo, F.; Perilli, M.; Biagioli, M. Tre nuovi ibridi naturali di Ophrys nel Gargano (Puglia). GIROS Orch. Spont. Eur. 2021, 64 (1), 66-82.
Neotinea tridentata (Scop.) R.M.Bateman, Pridgeon & M.W.Chase	Neotinea tridentata (Scop.) R.M.Bateman, Pridgeon & M.W.Chase	Neotinea tridentata (Scop.) R.M.Bateman, Pridgeon & M.W.Chase		Monte Sant'Angelo	Monte S. Angelo	Foggia	101	D'Alonzo, F.; Perilli, M.; Biagioli, M. Tre nuovi ibridi naturali di Ophrys nel Gargano (Puglia). GIROS Orch. Spont. Eur. 2021, 64 (1), 66-82.
Orchis ustulata L.	Neotinea ustulata (L.) R.M. Bateman, Pridgeon & M.W. Chase	Neotinea ustulata (L.) R.M.Bateman, Pridgeon & M.W.Chase		C.pa Fungarello, strada per Cagnano		Foggia	74	Fanelli, G.; Lucchese, F.; Paura, B. Le praterie a Stipa austroitalica di due settori adriatici meridionali (Molise e Gargano). Fitosociologia 2001, 38 (2), 25-36.
Orchis ustulata L.	Neotinea ustulata (L.) R.M. Bateman, Pridgeon & M.W. Chase	Neotinea ustulata (L.) R.M.Bateman, Pridgeon & M.W.Chase		C.pa Fungarello, strada per Cagnano		Foggia	74	Fanelli, G.; Lucchese, F.; Paura, B. Le praterie a Stipa austroitalica di due settori adriatici meridionali (Molise e Gargano). Fitosociologia 2001, 38 (2), 25-36.
Orchis ustulata L.	Neotinea ustulata (L.) R.M.Bateman, Pridgeon & M.W.Chase	Neotinea ustulata (L.) R.M.Bateman, Pridgeon & M.W.Chase		Masseria Murgetta	Martina Franca	Taranto	135	Dura, T. Orchis ustulata in provincia di Taranto. GIROS Notizie 2002, 21, 24-25.
Orchis ustulata L.	Neotinea ustulata (L.) R.M.Bateman, Pridgeon & M.W.Chase	Neotinea ustulata (L.) R.M.Bateman, Pridgeon & M.W.Chase		Borgo Celano	San Marco in Lamis	Foggia	22	Rossini, A.; Quitadamo, G. Segnalazioni di orchidee rare nel Gargano. GIROS Notizie 2002, 21, 25-27.
Orchis ustulata L.	Neotinea ustulata (L.) R.M.Bateman, Pridgeon & M.W.Chase	Neotinea ustulata (L.) R.M.Bateman, Pridgeon & M.W.Chase		NP Alta Murgia	Gravina in Puglia	Bari	42	Perrino, P.; Laghetti, G.; Tersi, M. Modern concepts for the sustainable use of Plant Genetic Resources in the Mediterranean natural protected areas: the case study of the Alta Murgia Park (Italy). Genet. Resour. Crop Evol. 2006, 53, 695-710. https://doi.10.1007/s10722-004-3942-x
Neotinea ustulata (L.) R.M. Bateman, Pridgeon & M.W. Chase	Neotinea ustulata (L.) R.M.Bateman, Pridgeon & M.W.Chase	Neotinea ustulata (L.) R.M.Bateman, Pridgeon & M.W.Chase		NP Alta Murgia	Gravina in Puglia	Bari	27	D'Alonzo, F. Le orchidee della Murgia barese e materana. Parco Nazionale dell'Alta Murgia barese - Parco Regionale della Murgia materana - Bosco Difesa Grande. GIROS Notizie 2013, 54, 24-38.
Neotinea ustulata (L.) R.M. Bateman, Pridgeon & M.W. Chase	Neotinea ustulata (L.) R.M.Bateman, Pridgeon & M.W.Chase	Neotinea ustulata (L.) R.M.Bateman, Pridgeon & M.W.Chase		NP Alta Murgia	Gravina in Puglia	Bari	114	D'Alonzo, F. Ophrys gravinensis, nuova specie endemica della Puglia. GIROS Orch. Spont. Eur. 2015, 58 (1), 98-106.
Neotinea ustulata (L.) R.M. Bateman, Pridgeon & M.W. Chase	Neotinea ustulata (L.) R.M.Bateman, Pridgeon & M.W.Chase	Neotinea ustulata (L.) R.M.Bateman, Pridgeon & M.W.Chase		Pulicchio	Gravina in Puglia	Bari	67	D'Alonzo, F. Nuove stazioni di Ophrys gravinensis in Puglia e descrizione di due suoi ibridi. GIROS Orch. Spont. Eur. 2015, 58 (2), 247-261.
Neotinea ustulata (L.) R.M. Bateman, Pridgeon & M.W. Chase	Neotinea ustulata (L.) R.M.Bateman, Pridgeon & M.W.Chase	Neotinea ustulata (L.) R.M.Bateman, Pridgeon & M.W.Chase		Pulicchio	Gravina in Puglia	Bari	67	D'Alonzo, F. Nuove stazioni di Ophrys gravinensis in Puglia e descrizione di due suoi ibridi. GIROS Orch. Spont. Eur. 2015, 58 (2), 247-261.
Neotinea ustulata (L.) R.M. Bateman, Pridgeon & M.W. Chase	Neotinea ustulata (L.) R.M.Bateman, Pridgeon & M.W.Chase	Neotinea ustulata (L.) R.M.Bateman, Pridgeon & M.W.Chase		Pulicchio	Gravina in Puglia	Bari	91	D'Alonzo, F.; Perilli, M. Quattro nuovi ibridi naturali di Ophrys nel Parco Nazionale dell'Alta Murgia (Bari, Puglia). GIROS Orch. Spont. Eur. 2016, 59 (2), 291-310.
Neotinea ustulata (L.) R.M. Bateman, Pridgeon & M.W. Chase	Neotinea ustulata (L.) R.M.Bateman, Pridgeon & M.W.Chase	Neotinea ustulata (L.) R.M.Bateman, Pridgeon & M.W.Chase		Pulicchio	Gravina in Puglia	Bari	91	D'Alonzo, F.; Perilli, M. Quattro nuovi ibridi naturali di Ophrys nel Parco Nazionale dell'Alta Murgia (Bari, Puglia). GIROS Orch. Spont. Eur. 2016, 59 (2), 291-310.
Neotinea ustulata (L.) R.M. Bateman, Pridgeon & M.W. Chase	Neotinea ustulata (L.) R.M.Bateman, Pridgeon & M.W.Chase	Neotinea ustulata (L.) R.M.Bateman, Pridgeon & M.W.Chase		Statale, 776 m slm	San Marco in Lamis	Foggia	116	Perilli, M. Prima segnalazione di Orchis simia per il Gargano e la provincia di Foggia (Puglia). GIROS Orch. Spont. Eur. 2017, 60 (1), 117-118.
Neotinea ustulata (L.) R.M. Bateman, Pridgeon & M.W. Chase	Neotinea ustulata (L.) R.M.Bateman, Pridgeon & M.W.Chase	Neotinea ustulata (L.) R.M.Bateman, Pridgeon & M.W.Chase		Pulicchio di Gravina	Gravina in Puglia	Bari	49	D'Alonzo, F.; Perilli, M.; Biagioli, M. Sei nuovi ibridi di Ophrys, cinque nella Murgia barese (Puglia) e uno in Basilicata. GIROS Orch. Spont. Eur. 2019, 62 (2), 320-349.
Neotinea ustulata (L.) R.M. Bateman, Pridgeon & M.W. Chase	Neotinea ustulata (L.) R.M.Bateman, Pridgeon & M.W.Chase	Neotinea ustulata (L.) R.M.Bateman, Pridgeon & M.W.Chase		San Marco in Lamis	San Marco in Lamis	Foggia	119	Perilli, M.; Biagioli, M. Tre nuovi ibridi di Ophrys nel Gargano (Puglia). GIROS Orch.Spont. Eur. 2020, 63 (2), 500-515.
Neotinea ustulata (L.) R.M. Bateman, Pridgeon & M.W. Chase	Neotinea ustulata (L.) R.M.Bateman, Pridgeon & M.W.Chase	Neotinea ustulata (L.) R.M.Bateman, Pridgeon & M.W.Chase		San Giovanni Rotondo	San Giovanni Rotondo	Foggia	101	D'Alonzo, F.; Perilli, M.; Biagioli, M. Tre nuovi ibridi naturali di Ophrys nel Gargano (Puglia). GIROS Orch. Spont. Eur. 2021, 64 (1), 66-82.
Neotinea ustulata (L.) R.M. Bateman, Pridgeon & M.W. Chase	Neotinea ustulata (L.) R.M.Bateman, Pridgeon & M.W.Chase	Neotinea ustulata (L.) R.M.Bateman, Pridgeon & M.W.Chase		Bosco comunale Ruvo di Puglia	Ruvo di Puglia	Bari	113	D'Alonzo, F.; Leone, F.; Biagioli, M. Ophrys speculum nel Parco Nazionale dell'Alta Murgia (Bari, Puglia). GIROS Orch. Spont. Eur. 2021, 64 (2), 278-281.
Neottia nidus-avis (L.) Rich.	Neottia nidus-avis (L.) Rich.	Neottia nidus-avis (L.) Rich.		Borgo Celano	San Marco in Lamis	Foggia	22	Rossini, A.; Quitadamo, G. Segnalazioni di orchidee rare nel Gargano. GIROS Notizie 2002, 21, 25-27.
Neottia nidus-avis (L.) Rich.	Neottia nidus-avis (L.) Rich.	Neottia nidus-avis (L.) Rich.		Sfilzi	Vico del Gargano	Foggia	24	Rossini, A.; Quitadamo, Q. Epipactis schubertiorum Bartolo, Pulv. & Robatsch prima segnalazione nel Gargano e in Puglia. GIROS Notizie 2003, 22, 25-26.
Neottia nidus-avis (L.) Rich.	Neottia nidus-avis (L.) Rich.	Neottia nidus-avis (L.) Rich.		Bosco Le Pianelle	Martina Franca	Taranto	136	Dura, T. Neottia nidus-avis (L.) Rich. Prima segnalazione per la provincia di Taranto. GIROS Notizie 2004, 27, 26-27.
Neottia nidus-avis (L.) Rich.	Neottia nidus-avis (L.) Rich.	Neottia nidus-avis (L.) Rich.		Giovannicchio	Vico del Gargano	Foggia	23	Biondi, E.; Casavecchia, S.; Biscotti, N. Forest biodiversity of the Gargano Peninsula and a critical revision of the syntaxonomy of the mesophilus woods of southern Italy. Fitosociologia 2008, 45 (2), 93-127.
Neottia nidus-avis (L.) Rich.	Neottia nidus-avis (L.) Rich.	Neottia nidus-avis (L.) Rich.		Foresta Umbra	Monte S. Angelo	Foggia	23	Biondi, E.; Casavecchia, S.; Biscotti, N. Forest biodiversity of the Gargano Peninsula and a critical revision of the syntaxonomy of the mesophilus woods of southern Italy. Fitosociologia 2008, 45 (2), 93-127.
Neottia nidus-avis (L.) Rich.	Neottia nidus-avis (L.) Rich.	Neottia nidus-avis (L.) Rich.		Monte Sambuco, Monti Dauni	San Marco la Catola	Foggia	117	Santoro, G. Nuove segnalazioni di Orchidaceae sui monti Dauni (Foggia). GIROS Orch. Spont. Eur. 2017, 60 (1), 147-150.
Neottia nidus-avis (L.) Rich.	Neottia nidus-avis (L.) Rich.	Neottia nidus-avis (L.) Rich.		Bosco Spigno, Gargano	Monte S. Angelo	Foggia	121	Palladino, L.; Russo, G. Primo ritrovamento in Puglia di Epipogium aphyllum Sw. GIROS Orch. Spont. Eur. 2017, 60 (2), 302-307.
Neottia nidus-avis (L.) Rich.	Neottia nidus-avis (L.) Rich.	Neottia nidus-avis (L.) Rich.		Gargano	San Marco in Lamis	Foggia	48	D'Alonzo, F.; Perilli, M.; Biagioli, M. Quattro nuovi ibridi naturali di Ophrys nel Parco Nazionale del Gargano (Foggia, Puglia settentrionale). GIROS Orch. Spont. Eur. 2018, 61 (1), 60-78.
Ophrys apifera Huds.	Ophrys apifera Huds.	Ophrys apifera Huds.		Apricena	Apricena	Foggia	137	Del Fuoco, C. Ophrys funerea Viviani. Nuova Stazione nel Gargano. GIROS Notizie 2002, 21, 20-21.
Ophrys apifera Huds.	Ophrys apifera Huds.	Ophrys apifera Huds.		Borgo Celano	San Marco in Lamis	Foggia	22	Rossini, A.; Quitadamo, G. Segnalazioni di orchidee rare nel Gargano. GIROS Notizie 2002, 21, 25-27.
Ophrys apifera Huds.	Ophrys apifera Huds.	Ophrys apifera Huds.		Bosco Isola	Lesina	Foggia	103	Forte, L.; Cavallaro, V.; Pantaleo, F.; D’Amico, F.S.; Macchia, F. The vascular Flora of the “Bosco Isola” at Lesina (Foggia – Apulia). Fl. Medit. 2002, 12, 33-92.
Ophrys apifera Huds.	Ophrys apifera Huds.	Ophrys apifera Huds.		Torre San Giovanni	Ugento	Lecce	75	Gennaio, R. Osservazioni su alcune anomalie fiorali in esemplari di Ophrys apifera Huds. presso Torre San Giovanni, Ugento (Le). GIROS Notizie 2003, 22, 29-30.
Ophrys apifera Huds.	Ophrys apifera Huds.	Ophrys apifera Huds.		Torre Guaceto	Cisternino	Brindisi	104	Beccarisi, L.; Medagli, P.; Minonne, F.; Zuccarello, V.; Marchiori, S. La conservazione della vegetazione nella Riserva di Torre Guaceto. Thalassia Salentina 2004, 27, 117-129.
Ophrys apifera Huds.	Ophrys apifera Huds.	Ophrys apifera Huds.		San Cataldo	Lecce	Lecce	138	D’Emerico, S.; Pignone, D.; Bartolo, G.; Pulvirenti, S.; Terrasi, C.; Stuto, S.; Scrugli, A. Karyomorphology, heterochromatin patterns and evolution in the genus Ophrys (Orchidaceae). Bot. J. Linn. Soc. 2005, 148, 87–99. https://doi.org/10.1111/j.1095-8339.2005.00393.x.
Ophrys apifera Huds.	Ophrys apifera Huds.	Ophrys apifera Huds.		Torre San Giovanni	Ugento	Lecce	76	Gennaio, R. Ophrys x ozantina R. Gennaio [Ophrys bobyliflora Link x Ophrys parvimaculata (O. Danesch. & E. Danesch) H.F. Paulua & Gack)], un nuovo ibrido naturale rinvenuto nel Parco Regionale "Litorale di Ugento" (Salento, Puglia). GIROS Notizie 2009, 41, 28-29.
Ophrys apifera Huds.	Ophrys apifera Huds.	Ophrys apifera Huds.		Fajarama	San Marco in Lamis	Foggia	132	Perilli, M. Ophrys holosericea subsp. gracilis (Buel, O. Danesch & E. Danesch) Buel, O. Danesch & E. Danesch, prima segnalazione per la Puglia. GIROS Notizie 2009, 42, 19.
Ophrys apifera Huds.	Ophrys apifera Huds.	Ophrys apifera Huds.		Bovino, near Santuario di Valleverde	Foggia	Foggia	108	Terzi, M.; Di Pietro, R.; D'Amico, F.S. Analisi delle Specie Indicatrici applicata alle comunità a Stipa austroitalica Martinovsky e relative problematiche sintassonomiche. Fitosociologia 2010, 47 (1), 3-28.
Ophrys apifera Huds.	Ophrys apifera Huds.	Ophrys apifera Huds.		S. Paolo	Martina Franca	Taranto	61	Dura, T.; Turco, A.; Gennaio, R.; Medagli, P. Una nuova entità della Puglia: Ophrys oxyrrhynchos Tod. subsp. ingrassiae Dura, Turco, Gennaio & Medagli. GIROS Notizie 2011, 46, 37-39.
Ophrys apifera Huds.	Ophrys apifera Huds.	Ophrys apifera Huds.		SR Le Cesine	Vernole	Lecce	65	Medagli, P.; Sciandrello, S.; Mele, C.; Di Pietro, R.; Wagensommer, R.P.; Urbano, M.; Tomaselli, V. Analisi della biodiversità vegetale e cartografia della vegetazione, degli Habitat e dell’uso del suolo della Riserva Naturale Statale “Le Cesine” (Lecce-Puglia). Quad. Bot. Amb. Appl. 2013, 24, 55-76.
Ophrys apifera Huds.	Ophrys apifera Huds.	Ophrys apifera Huds.		Bosco Difesa Grande	Gravina in Puglia	Bari	27	D'Alonzo, F. Le orchidee della Murgia barese e materana. Parco Nazionale dell'Alta Murgia barese - Parco Regionale della Murgia materana - Bosco Difesa Grande. GIROS Notizie 2013, 54, 24-38.
Ophrys apifera Huds.	Ophrys apifera Huds.	Ophrys apifera Huds.		NP Alta Murgia	Gravina in Puglia	Bari	27	D'Alonzo, F. Le orchidee della Murgia barese e materana. Parco Nazionale dell'Alta Murgia barese - Parco Regionale della Murgia materana - Bosco Difesa Grande. GIROS Notizie 2013, 54, 24-38.
Ophrys apifera Huds.	Ophrys apifera Huds.	Ophrys apifera Huds.		Monte Tre Titoli	Accadia	Foggia	120	Wagensommer, R.P.; Marrese, M.; Perrino, E.V.; Bartolucci, F.; Cancellieri, L.; Carruggio, F.; Conti, F.; Di Pietro, R.; Fortini, P.; Galasso, G.; et al. Contributo alla conoscenza floristica della Puglia: resoconto dell’escursione del Gruppo di Floristica (S.B.I.) nel 2011 nel settore meridionale dei Monti della Daunia. Inform. Bot. Ital. 2014, 46 (2), 175-208.
Ophrys apifera Huds.	Ophrys apifera Huds.	Ophrys apifera Huds.		Monte cornacchia e altre località	Roseto Val Fortore	Foggia	120	Wagensommer, R.P.; Marrese, M.; Perrino, E.V.; Bartolucci, F.; Cancellieri, L.; Carruggio, F.; Conti, F.; Di Pietro, R.; Fortini, P.; Galasso, G.; et al. Contributo alla conoscenza floristica della Puglia: resoconto dell’escursione del Gruppo di Floristica (S.B.I.) nel 2011 nel settore meridionale dei Monti della Daunia. Inform. Bot. Ital. 2014, 46 (2), 175-208.
Ophrys apifera Huds.	Ophrys apifera Huds.	Ophrys apifera Huds.		Contrada Mezzana	Bovino	Foggia	120	Wagensommer, R.P.; Marrese, M.; Perrino, E.V.; Bartolucci, F.; Cancellieri, L.; Carruggio, F.; Conti, F.; Di Pietro, R.; Fortini, P.; Galasso, G.; et al. Contributo alla conoscenza floristica della Puglia: resoconto dell’escursione del Gruppo di Floristica (S.B.I.) nel 2011 nel settore meridionale dei Monti della Daunia. Inform. Bot. Ital. 2014, 46 (2), 175-208.
Ophrys apifera Huds.	Ophrys apifera Huds.	Ophrys apifera Huds.		Bosco Difesa Grande	Gravina in Puglia	Bari	35	D'Alonzo F. Descrizione di un nuovo ibrido di Ophrys in Puglia: Ophrys x difesagrandeana D'Alonzo [O. apulica (O. Danesch & E. Danesch) O. Danesch & E. Danesch x O. conradiae Melki & Deschâtres]. GIROS Notizie 2014, 57, 32-34.
Ophrys apifera Huds.	Ophrys apifera Huds.	Ophrys apifera Huds.		Bosco Difesa Grande	Gravina in Puglia	Bari	111	D'Alonzo, F. Un nuovo ibrido di Ophrys in Puglia: Ophrys x michelae D'Alonzo (O. oxyrrhynchos subsp. celiensis x O. tenthredinifera subsp. neglecta). GIROS Orch. Spont. Eur. 2015, 58 (2), 279-285.
Ophrys apifera Huds.	Ophrys apifera Huds.	Ophrys apifera Huds.		Torre Chianca-Bacino Idume, RNP Bosco e Paludi di Rauccio	Lecce	Lecce	79	Gennaio, R.; Lumare, F.; Medagli, P. Nuova segnalazione in Italia dell'ibrido intergenerico x Serapicamptis nouletii (Anacamptis laxiflora x Serapias cordigera). GIROS Orch. Spont. Eur. 2015, 58 (2), 334-337.
Ophrys apifera Huds.	Ophrys apifera Huds.	Ophrys apifera Huds.		Torre Guaceto	Carovigno	Brindisi	80	Beccarisi, L.; Marinò, F.; Medagli, P.; Zizzi, T.; Minonne, F. Inventario della flora vascolare della Riserva Naturale di Torre Guaceto (Puglia). Thalassia Salentina 2015, 37, 11-56. https://doi.10.1285/i15910725v37p11.
Ophrys apifera Huds.	Ophrys apifera Huds.	Ophrys apifera Huds.		Starale	San Marco in Lamis	Foggia	69	D'Alonzo, F.; Perilli, M. Due nuovi ibridi naturali di Ophrys del Gargano (Puglia). GIROS Orch. Spont. Eur. 2016, 59 (1), 60-69.
Ophrys apifera Huds.	Ophrys apifera Huds.	Ophrys apifera Huds.		SR Le Cesine	Vernole	Lecce	115	Gennaio, R.; Gargiulo, M.; Medagli, P.; Chetta, F.S. Ophrys x sivana nothosubsp. renatafontae (O. candica x O. holosericea subsp. parvimaculata), nuovo ibrido naturale del Salento (Puglia). GIROS Orch. Spont. Eur. 2016, 59 (2), 415-420.
Ophrys apifera Huds.	Ophrys apifera Huds.	Ophrys apifera Huds.		ORNR Barsento	Noci, Alberobello, Putignano, Castellana Grotte	Bari	70	Gennaio, R.; Lavarra, P. Note preliminari sulla presenza di Orchidaceae nel territorio del Barsento (Bari, Puglia). GIROS Orch. Spont. Eur. 2017, 60 (1), 71-82.
Ophrys apifera Huds.	Ophrys apifera Huds.	Ophrys apifera Huds.		Statale, 776 m slm	San Marco in Lamis	Foggia	116	Perilli, M. Prima segnalazione di Orchis simia per il Gargano e la provincia di Foggia (Puglia). GIROS Orch. Spont. Eur. 2017, 60 (1), 117-118.
Ophrys apifera Huds.	Ophrys apifera Huds.	Ophrys apifera Huds.		Fontanelle, RNP Litorale di Ugento	Ugento	Lecce	81	Gennaio, R. Serapias apulica subsp. uxentina, un nuovo taxon salentino (Puglia). GIROS Orch. Spont. Eur. 2017, 60 (2), 347-360.
Ophrys apifera Huds.	Ophrys apifera Huds.	Ophrys apifera Huds.		Bosco Difesa Grande	Gravina in Puglia	Bari	46	D'Alonzo, F.; Perilli, M.; Biagioli, M. Tre nuovi ibridi naturali di Ophrys nella Murgia materana (Basilicata) e barese (Puglia). GIROS Orch. Spont. Eur. 2017, 60 (2), 404-420.
Ophrys apifera Huds.	Ophrys apifera Huds.	Ophrys apifera Huds.		Bacino Bianca, PNR Litorale di Ugento	Ugento	Lecce	82	Gennaio, R; Gargiulo, M.; Chetta, F.S. Serapias x fallax Soó nothosubsp. piccinnoi, nuovo ibrido del Salento tra S. bergonii e S. vomeracea subsp. longipetala. GIROS Orch. Spont. Eur. 2018, 61 (2), 481-489.
Ophrys apifera Huds.	Ophrys apifera Huds.	Ophrys apifera Huds.		Gargano	Sannicandro Garganico	Foggia	48	D'Alonzo, F.; Perilli, M.; Biagioli, M. Quattro nuovi ibridi naturali di Ophrys nel Parco Nazionale del Gargano (Foggia, Puglia settentrionale). GIROS Orch. Spont. Eur. 2018, 61 (1), 60-78.
Ophrys apifera Huds.	Ophrys apifera Huds.	Ophrys apifera Huds.		Bosco Difesa Grande	Gravina in Puglia	Bari	139	D'Alonzo, F.; Perilli, M.; Biagioli, M. Nuovi ibridi di Ophrys nella Murgia barese (Puglia meridionale). GIROS Orch. Spont. Eur. 2020, 63 (2), 322-337.
Ophrys apifera Huds.	Ophrys apifera Huds.	Ophrys apifera Huds.		San Marco in Lamis	San Marco in Lamis	Foggia	119	Perilli, M.; Biagioli, M. Tre nuovi ibridi di Ophrys nel Gargano (Puglia). GIROS Orch.Spont. Eur. 2020, 63 (2), 500-515.
Ophrys apifera Huds.	Ophrys apifera Huds.	Ophrys apifera Huds.		Monte Sant'Angelo	Monte S. Angelo	Foggia	101	D'Alonzo, F.; Perilli, M.; Biagioli, M. Tre nuovi ibridi naturali di Ophrys nel Gargano (Puglia). GIROS Orch. Spont. Eur. 2021, 64 (1), 66-82.
Ophrys apifera Huds.	Ophrys apifera Huds.	Ophrys apifera Huds.		Torre San Giovanni	Ugento	Lecce	83	Gennaio, R. Prima segnalazione in Salento dell'ibrido Serapias x broeckii (S. parviflora x S. vomeracea). GIROS Orch. Spont. Eur. 2022, 65 (1), 36-43.
Ophrys apulica (O.Danesch & E.Danesch) O.Danesch & E.Danesch	Ophrys apulica (O.Danesch & E.Danesch) O.Danesch & E.Danesch	Ophrys apulica (O.Danesch & E.Danesch) O.Danesch & E.Danesch	E	Mattinata	Mattinata	Foggia	41	Rossini, A.; Quitadamo, G. Ophrys lucifera Devilers-Tersch. & Devillers. GIROS Notizie 2002, 20, 12-13.
Ophrys apulica (O.Danesch & E.Danesch) O.Danesch & E.Danesch	Ophrys apulica (O.Danesch & E.Danesch) O.Danesch & E.Danesch	Ophrys apulica (O.Danesch & E.Danesch) O.Danesch & E.Danesch	E	Torre San Giovanni	Ugento	Lecce	75	Gennaio, R. Osservazioni su alcune anomalie fiorali in esemplari di Ophrys apifera Huds. presso Torre San Giovanni, Ugento (Le). GIROS Notizie 2003, 22, 29-30.
Ophrys apulica (O.Danesch & E.Danesch) O.Danesch & E.Danesch	Ophrys apulica (O.Danesch & E.Danesch) O.Danesch & E.Danesch	Ophrys apulica (O.Danesch & E.Danesch) O.Danesch & E.Danesch	E	Nature 2000 Site Laghi Alimini	Otranto	Lecce	56	Mele, C.; Caforio, F.; Marchiori, S. Remarkable species occurring in the Alimini Lakes (Apulia South Italy), an area proposed as Site of Community Interest. Bocconea 2006, 19, 253-260.
Ophrys apulica (O.Danesch & E.Danesch) O.Danesch & E.Danesch	Ophrys apulica (O.Danesch & E.Danesch) O.Danesch & E.Danesch	Ophrys apulica (O.Danesch & E.Danesch) O.Danesch & E.Danesch	E	NP Alta Murgia	Gravina in Puglia	Bari	42	Perrino, P.; Laghetti, G.; Tersi, M. Modern concepts for the sustainable use of Plant Genetic Resources in the Mediterranean natural protected areas: the case study of the Alta Murgia Park (Italy). Genet. Resour. Crop Evol. 2006, 53, 695-710. https://doi.10.1007/s10722-004-3942-x
Ophrys holosericea (Burm. f.) Greuter subsp. apulica (O. Danesch & E. Danesch) Buttler	Ophrys apulica (O.Danesch & E.Danesch) O.Danesch & E.Danesch	Ophrys apulica (O.Danesch & E.Danesch) O.Danesch & E.Danesch	E	Palude di Cassano	Melendugno	Lecce	57	Turco, A.; Medagli, P. Serapias x marchiorii Turco & Medagli (Serapias bergonii E.G. Camus x Serapias politisii Renz) ibrido naturale nuovo del Salento. Thalassia Salentina 2009, 32, 145-150.
Ophrys apulica (O.Danesch & E.Danesch) O.Danesch & E.Danesch	Ophrys apulica (O.Danesch & E.Danesch) O.Danesch & E.Danesch	Ophrys apulica (O.Danesch & E.Danesch) O.Danesch & E.Danesch	E	Torre San Giovanni	Ugento	Lecce	76	Gennaio, R. Ophrys x ozantina R. Gennaio [Ophrys bobyliflora Link x Ophrys parvimaculata (O. Danesch. & E. Danesch) H.F. Paulua & Gack)], un nuovo ibrido naturale rinvenuto nel Parco Regionale "Litorale di Ugento" (Salento, Puglia). GIROS Notizie 2009, 41, 28-29.
Ophrys apulica (O.Danesch & E.Danesch) O.Danesch & E.Danesch	Ophrys apulica (O.Danesch & E.Danesch) O.Danesch & E.Danesch	Ophrys apulica (O.Danesch & E.Danesch) O.Danesch & E.Danesch	E	nord del Gargano, strada SS 89 tra Sannicandro Garganico e Cagnano Varano al km. 30,7	Foggia	Foggia	89	Liverani, V.; Romolini, R. Ophrys holosericea subsp. paolina, nuova sottospecie del nord del Gargano (Puglia, Italia). J. Eur. Orch. 2010, 42 (3-4), 467-476.
Ophrys holosericea (Burm. f.) Greuter subsp. apulica (O. Danesch & E. Danesch) Buttler	Ophrys apulica (O.Danesch & E.Danesch) O.Danesch & E.Danesch	Ophrys apulica (O.Danesch & E.Danesch) O.Danesch & E.Danesch	E	Monte Sacro	Mattinata	Foggia	60	Medagli, P.; Turco, A. Ophrys x rossiniae e Ophrys x quitadamoi, due ibridi naturali nuovi del Gargano. GIROS Notizie 2011, 47, 54-57.
Ophrys holosericea (Burm. f.) Greuter subsp. apulica (O. Danesch & E. Danesch) Buttler	Ophrys apulica (O.Danesch & E.Danesch) O.Danesch & E.Danesch	Ophrys apulica (O.Danesch & E.Danesch) O.Danesch & E.Danesch	E	S. Paolo	Martina Franca	Taranto	61	Dura, T.; Turco, A.; Gennaio, R.; Medagli, P. Una nuova entità della Puglia: Ophrys oxyrrhynchos Tod. subsp. ingrassiae Dura, Turco, Gennaio & Medagli. GIROS Notizie 2011, 46, 37-39.
Ophrys holosericea (Burm. f.) Greuter subsp. apulica (O. Danesch & E. Danesch) Buttler	Ophrys apulica (O.Danesch & E.Danesch) O.Danesch & E.Danesch	Ophrys apulica (O.Danesch & E.Danesch) O.Danesch & E.Danesch	E	Macchie di San Cataldo	Lecce	Lecce	62	Medagli, P.; Turco, A. Serapias x ruggieroi e Serapias x d'emericoi ibridi naturali nuovi del Salento. Thalassia Salentina 2011, 33, 75-82.
Ophrys apulica (O.Danesch & E.Danesch) O.Danesch & E.Danesch	Ophrys apulica (O.Danesch & E.Danesch) O.Danesch & E.Danesch	Ophrys apulica (O.Danesch & E.Danesch) O.Danesch & E.Danesch	E	San Cataldo	Lecce	Lecce	109	Turco, A.; D’Emerico, S.; Lozito, L.; Medagli, P. Ophrys peucetiae e Ophrys pseudomelena, due nuovi taxa per la Puglia. Giros Notizie 2012, 50, 4-11.
Ophrys holosericea (Burm. f.) Greuter subsp. apulica (O. Danesch & E. Danesch) Buttler	Ophrys apulica (O.Danesch & E.Danesch) O.Danesch & E.Danesch	Ophrys apulica (O.Danesch & E.Danesch) O.Danesch & E.Danesch	E	Macchie di San Cataldo	Lecce	Lecce	63	Turco, A.; Ruggiero, L.; Gennaio, R.; D’Emerico, S. Ophrys x medaglii un nuovo ibrido naturale del Salento. Thalassia Salentina 2012, 34, 25-32.
Ophrys holosericea (Burm. f.) Greuter subsp. apulica (O. Danesch & E. Danesch) Buttler	Ophrys apulica (O.Danesch & E.Danesch) O.Danesch & E.Danesch	Ophrys apulica (O.Danesch & E.Danesch) O.Danesch & E.Danesch	E	Torre Colimena	Manduria	Taranto	63	Turco, A.; Ruggiero, L.; Gennaio, R.; D’Emerico, S. Ophrys x medaglii un nuovo ibrido naturale del Salento. Thalassia Salentina 2012, 34, 25-32.
Ophrys apulica (O.Danesch & E.Danesch) O.Danesch & E.Danesch	Ophrys apulica (O.Danesch & E.Danesch) O.Danesch & E.Danesch	Ophrys apulica (O.Danesch & E.Danesch) O.Danesch & E.Danesch	E	Porto Selvaggio	Nardò	Lecce	44	Inguscio, S.; Rossi, E.; Scarpina, L.; Medagli, P. Guida alle Orchidee del Parco Naturale Regionale Porto Selvaggio e Palude del Capitano; Editrice Salentina, Galatina, 2012; pp. 1-77.
Ophrys apulica (O.Danesch & E.Danesch) O.Danesch & E.Danesch	Ophrys apulica (O.Danesch & E.Danesch) O.Danesch & E.Danesch	Ophrys apulica (O.Danesch & E.Danesch) O.Danesch & E.Danesch	E	Porto Selvaggio	Nardò	Lecce	44	Inguscio, S.; Rossi, E.; Scarpina, L.; Medagli, P. Guida alle Orchidee del Parco Naturale Regionale Porto Selvaggio e Palude del Capitano; Editrice Salentina, Galatina, 2012; pp. 1-77.
Ophrys apulica (O.Danesch & E.Danesch) O.Danesch & E.Danesch	Ophrys apulica (O.Danesch & E.Danesch) O.Danesch & E.Danesch	Ophrys apulica (O.Danesch & E.Danesch) O.Danesch & E.Danesch	E	Porto Selvaggio	Nardò	Lecce	44	Inguscio, S.; Rossi, E.; Scarpina, L.; Medagli, P. Guida alle Orchidee del Parco Naturale Regionale Porto Selvaggio e Palude del Capitano; Editrice Salentina, Galatina, 2012; pp. 1-77.
Ophrys apulica (O.Danesch & E.Danesch) O.Danesch & E.Danesch	Ophrys apulica (O.Danesch & E.Danesch) O.Danesch & E.Danesch	Ophrys apulica (O.Danesch & E.Danesch) O.Danesch & E.Danesch	E	Porto Selvaggio	Nardò	Lecce	44	Inguscio, S.; Rossi, E.; Scarpina, L.; Medagli, P. Guida alle Orchidee del Parco Naturale Regionale Porto Selvaggio e Palude del Capitano; Editrice Salentina, Galatina, 2012; pp. 1-77.
Ophrys holosericea (Burm. f.) Greuter subsp. apulica (O. Danesch & E. Danesch) Buttler	Ophrys apulica (O.Danesch & E.Danesch) O.Danesch & E.Danesch	Ophrys apulica (O.Danesch & E.Danesch) O.Danesch & E.Danesch	E	SR Le Cesine	Vernole	Lecce	65	Medagli, P.; Sciandrello, S.; Mele, C.; Di Pietro, R.; Wagensommer, R.P.; Urbano, M.; Tomaselli, V. Analisi della biodiversità vegetale e cartografia della vegetazione, degli Habitat e dell’uso del suolo della Riserva Naturale Statale “Le Cesine” (Lecce-Puglia). Quad. Bot. Amb. Appl. 2013, 24, 55-76.
Ophrys holosericea (Burm. f.) Greuter subsp. apulica (O. Danesch & E. Danesch) Buttler	Ophrys apulica (O.Danesch & E.Danesch) O.Danesch & E.Danesch	Ophrys apulica (O.Danesch & E.Danesch) O.Danesch & E.Danesch	E	Bosco Difesa Grande	Gravina in Puglia	Bari	27	D'Alonzo, F. Le orchidee della Murgia barese e materana. Parco Nazionale dell'Alta Murgia barese - Parco Regionale della Murgia materana - Bosco Difesa Grande. GIROS Notizie 2013, 54, 24-38.
Ophrys holosericea (Burm. f.) Greuter subsp. apulica (O. Danesch & E. Danesch) Buttler	Ophrys apulica (O.Danesch & E.Danesch) O.Danesch & E.Danesch	Ophrys apulica (O.Danesch & E.Danesch) O.Danesch & E.Danesch	E	NP Alta Murgia	Gravina in Puglia	Bari	27	D'Alonzo, F. Le orchidee della Murgia barese e materana. Parco Nazionale dell'Alta Murgia barese - Parco Regionale della Murgia materana - Bosco Difesa Grande. GIROS Notizie 2013, 54, 24-38.
Ophrys holosericea (Burm. f.) Greuter subsp. apulica (O. Danesch & E. Danesch) Buttler	Ophrys apulica (O.Danesch & E.Danesch) O.Danesch & E.Danesch	Ophrys apulica (O.Danesch & E.Danesch) O.Danesch & E.Danesch	E	Acquatina di Frigole	Frigole	Lecce	64	Lumare, F.; Medagli P. Le orchidee spontanee dello "Stagno di Acquatina" (Lecce). GIROS Notizie 2013, 52, 94-96.
Ophrys apulica (O.Danesch & E.Danesch) O.Danesch & E.Danesch	Ophrys apulica (O.Danesch & E.Danesch) O.Danesch & E.Danesch	Ophrys apulica (O.Danesch & E.Danesch) O.Danesch & E.Danesch	E	Buffaloria (Monte Trazzonara), 404 mslm	Martina Franca	Taranto	36	Romolini, R.; Soca, R. Descrizione di dieci nuovi ibridi di Ophrys italiane. GIROS Notizie 2014, 55, 48-68.
Ophrys apulica (O.Danesch & E.Danesch) O.Danesch & E.Danesch	Ophrys apulica (O.Danesch & E.Danesch) O.Danesch & E.Danesch	Ophrys apulica (O.Danesch & E.Danesch) O.Danesch & E.Danesch	E	Bosco di Coturi, 88 m slm	Manduria	Taranto	36	Romolini, R.; Soca, R. Descrizione di dieci nuovi ibridi di Ophrys italiane. GIROS Notizie 2014, 55, 48-68.
Ophrys apulica (O.Danesch & E.Danesch) O.Danesch & E.Danesch	Ophrys apulica (O.Danesch & E.Danesch) O.Danesch & E.Danesch	Ophrys apulica (O.Danesch & E.Danesch) O.Danesch & E.Danesch	E	Bosco Difesa Grande	Gravina in Puglia	Bari	35	D'Alonzo F. Descrizione di un nuovo ibrido di Ophrys in Puglia: Ophrys x difesagrandeana D'Alonzo [O. apulica (O. Danesch & E. Danesch) O. Danesch & E. Danesch x O. conradiae Melki & Deschâtres]. GIROS Notizie 2014, 57, 32-34.
Ophrys apulica (O.Danesch & E.Danesch) O.Danesch & E.Danesch	Ophrys apulica (O.Danesch & E.Danesch) O.Danesch & E.Danesch	Ophrys apulica (O.Danesch & E.Danesch) O.Danesch & E.Danesch	E	Bosco Difesa Grande	Gravina in Puglia	Bari	67	D'Alonzo, F. Nuove stazioni di Ophrys gravinensis in Puglia e descrizione di due suoi ibridi. GIROS Orch. Spont. Eur. 2015, 58 (2), 247-261.
Ophrys apulica (O.Danesch & E.Danesch) O.Danesch & E.Danesch	Ophrys apulica (O.Danesch & E.Danesch) O.Danesch & E.Danesch	Ophrys apulica (O.Danesch & E.Danesch) O.Danesch & E.Danesch	E	Valle della Torre	San Marco in Lamis	Foggia	140	Perilli, M. Cinque nuovi ibridi naturali di Ophrys del Gargano (Puglia). GIROS Orch. Spont. Eur. 2015, 58 (2), 309-316.
Ophrys apulica (O.Danesch & E.Danesch) O.Danesch & E.Danesch	Ophrys apulica (O.Danesch & E.Danesch) O.Danesch & E.Danesch	Ophrys apulica (O.Danesch & E.Danesch) O.Danesch & E.Danesch	E	Strada Borgo Celano-Foggia	Foggia	Foggia	31	Perilli, M. Ritrovamenti nel Gargano interno di Orchidaceae a fiori apo e ipocromatici e di un'intera popolazione di Serapias lingua con lusus fiorali. GIROS Orch. Spont. Eur. 2015, 58 (2), 338-342.
Ophrys holosericea (Burm. f.) Greuter subsp. apulica (O. Danesch & E. Danesch) Buttler	Ophrys apulica (O.Danesch & E.Danesch) O.Danesch & E.Danesch	Ophrys apulica (O.Danesch & E.Danesch) O.Danesch & E.Danesch	E	RNP Lama Balice	Bari	Bari	90	De Leo, V. Le Orchidaceae del Parco Naturale di Lama Balice (Bari, Puglia). GIROS Orch. Spont. Eur. 2015, 58 (1), 129-135.
Ophrys holosericea (Burm. f.) Greuter subsp. apulica (O. Danesch & E. Danesch) Buttler	Ophrys apulica (O.Danesch & E.Danesch) O.Danesch & E.Danesch	Ophrys apulica (O.Danesch & E.Danesch) O.Danesch & E.Danesch	E	Bosco Difesa Grande	Gravina in Puglia	Bari	111	D'Alonzo, F. Un nuovo ibrido di Ophrys in Puglia: Ophrys x michelae D'Alonzo (O. oxyrrhynchos subsp. celiensis x O. tenthredinifera subsp. neglecta). GIROS Orch. Spont. Eur. 2015, 58 (2), 279-285.
Ophrys holosericea (Burm. f.) Greuter subsp. apulica (O. Danesch & E. Danesch) Buttler	Ophrys apulica (O.Danesch & E.Danesch) O.Danesch & E.Danesch	Ophrys apulica (O.Danesch & E.Danesch) O.Danesch & E.Danesch	E	Torre Guaceto	Carovigno	Brindisi	80	Beccarisi, L.; Marinò, F.; Medagli, P.; Zizzi, T.; Minonne, F. Inventario della flora vascolare della Riserva Naturale di Torre Guaceto (Puglia). Thalassia Salentina 2015, 37, 11-56. https://doi.10.1285/i15910725v37p11.
Ophrys holosericea (Burm. f.) Greuter subsp. apulica (O. Danesch & E. Danesch) Buttler	Ophrys apulica (O.Danesch & E.Danesch) O.Danesch & E.Danesch	Ophrys apulica (O.Danesch & E.Danesch) O.Danesch & E.Danesch	E		Mattinata	Foggia	141	Turco, A.; Albano, A.; Medagli, P.; D’Emerico, S. A cytological study on Ophrys (Orchidaceae) in Italy: New evidence and the importance of polyploidy. Plant Biosyst. - Int. J. Deal. Asp. Plant Biol. 2015, 149 (1-2), 24-30. https://doi.10.1080/11263504.2013.809028.
Ophrys holosericea (Burm. f.) Greuter subsp. apulica (O. Danesch & E. Danesch) Buttler	Ophrys apulica (O.Danesch & E.Danesch) O.Danesch & E.Danesch	Ophrys apulica (O.Danesch & E.Danesch) O.Danesch & E.Danesch	E		Cassano delle Murge	Bari	141	Turco, A.; Albano, A.; Medagli, P.; D’Emerico, S. A cytological study on Ophrys (Orchidaceae) in Italy: New evidence and the importance of polyploidy. Plant Biosyst. - Int. J. Deal. Asp. Plant Biol. 2015, 149 (1-2), 24-30. https://doi.10.1080/11263504.2013.809028.
Ophrys holosericea (Burm. f.) Greuter subsp. apulica (O. Danesch & E. Danesch) Buttler	Ophrys apulica (O.Danesch & E.Danesch) O.Danesch & E.Danesch	Ophrys apulica (O.Danesch & E.Danesch) O.Danesch & E.Danesch	E		Ruvo di Puglia	Bari	141	Turco, A.; Albano, A.; Medagli, P.; D’Emerico, S. A cytological study on Ophrys (Orchidaceae) in Italy: New evidence and the importance of polyploidy. Plant Biosyst. - Int. J. Deal. Asp. Plant Biol. 2015, 149 (1-2), 24-30. https://doi.10.1080/11263504.2013.809028.
Ophrys holosericea (Burm. f.) Greuter subsp. apulica (O. Danesch & E. Danesch) Buttler	Ophrys apulica (O.Danesch & E.Danesch) O.Danesch & E.Danesch	Ophrys apulica (O.Danesch & E.Danesch) O.Danesch & E.Danesch	E	Gravina	Laterza	Taranto	68	Dura, T.; Biagioli, M. La presenza di Ophrys exaltata s.l. in provincia di Taranto e in Puglia. GIROS Orch. Spont. Eur. 2016, 59 (2), 277-285.
Ophrys holosericea (Burm. f.) Greuter subsp. apulica (O. Danesch & E. Danesch) Buttler	Ophrys apulica (O.Danesch & E.Danesch) O.Danesch & E.Danesch	Ophrys apulica (O.Danesch & E.Danesch) O.Danesch & E.Danesch	E		Santeramo in Colle	Bari	68	Dura, T.; Biagioli, M. La presenza di Ophrys exaltata s.l. in provincia di Taranto e in Puglia. GIROS Orch. Spont. Eur. 2016, 59 (2), 277-285.
Ophrys holosericea (Burm. f.) Greuter subsp. apulica (O. Danesch & E. Danesch) Buttler	Ophrys apulica (O.Danesch & E.Danesch) O.Danesch & E.Danesch	Ophrys apulica (O.Danesch & E.Danesch) O.Danesch & E.Danesch	E	Pulicchio	Gravina in Puglia	Bari	91	D'Alonzo, F.; Perilli, M. Quattro nuovi ibridi naturali di Ophrys nel Parco Nazionale dell'Alta Murgia (Bari, Puglia). GIROS Orch. Spont. Eur. 2016, 59 (2), 291-310.
Ophrys holosericea (Burm. f.) Greuter subsp. apulica (O. Danesch & E. Danesch) Buttler	Ophrys apulica (O.Danesch & E.Danesch) O.Danesch & E.Danesch	Ophrys apulica (O.Danesch & E.Danesch) O.Danesch & E.Danesch	E	Pulicchio	Gravina in Puglia	Bari	91	D'Alonzo, F.; Perilli, M. Quattro nuovi ibridi naturali di Ophrys nel Parco Nazionale dell'Alta Murgia (Bari, Puglia). GIROS Orch. Spont. Eur. 2016, 59 (2), 291-310.
Ophrys holosericea (Burm. f.) Greuter subsp. apulica (O. Danesch & E. Danesch) Buttler	Ophrys apulica (O.Danesch & E.Danesch) O.Danesch & E.Danesch	Ophrys apulica (O.Danesch & E.Danesch) O.Danesch & E.Danesch	E	Starale	San Marco in Lamis	Foggia	69	D'Alonzo, F.; Perilli, M. Due nuovi ibridi naturali di Ophrys del Gargano (Puglia). GIROS Orch. Spont. Eur. 2016, 59 (1), 60-69.
Ophrys holosericea (Burm. f.) Greuter subsp. apulica (O. Danesch & E. Danesch) Buttler	Ophrys apulica (O.Danesch & E.Danesch) O.Danesch & E.Danesch	Ophrys apulica (O.Danesch & E.Danesch) O.Danesch & E.Danesch	E	Porto Selvaggio	Nardò	Lecce	92	Lumare, F.; Medagli, P. Un nuovo ibrido intergenerico in Salento (Puglia): x Serapicamptis portiferi (Anacamptis morio x Serapias parviflora). GIROS Orch. Spont. Eur. 2016, 59 (1), 98-106.
Ophrys holosericea (Burm. f.) Greuter subsp. apulica (O. Danesch & E. Danesch) Buttler	Ophrys apulica (O.Danesch & E.Danesch) O.Danesch & E.Danesch	Ophrys apulica (O.Danesch & E.Danesch) O.Danesch & E.Danesch	E	Masseria Plantamura	Cassano delle Murge	Bari	93	De Leo, V. Due importanti ritrovamenti di Ophrys nella Murgia barese: O. crabronifera subsp. pollinensis (prima segnalazione in Puglia) e O. oxyrrhynchos subsp. ingrassiae (prima segnalazione nella provincia di Bari). GIROS Orch. Spont. Eur. 2016, 59 (2), 329-333.
Ophrys holosericea (Burm. f.) Greuter subsp. apulica (O. Danesch & E. Danesch) Buttler	Ophrys apulica (O.Danesch & E.Danesch) O.Danesch & E.Danesch	Ophrys apulica (O.Danesch & E.Danesch) O.Danesch & E.Danesch	E	Serra di Rottacapozza	Ugento	Lecce	142	Gennaio, R.; Gargiulo, M.; Medagli, P.; Chetta, F.S. Ophrys x montalciniae (O. incubacea subsp. incubacea x O. sphegodes subsp. classica), nuovo ibrido naturale del Salento (Puglia). GIROS Orch. Spont. Eur. 2016, 59 (2), 339-346.
Ophrys holosericea (Burm. f.) Greuter subsp. apulica (O. Danesch & E. Danesch) Buttler	Ophrys apulica (O.Danesch & E.Danesch) O.Danesch & E.Danesch	Ophrys apulica (O.Danesch & E.Danesch) O.Danesch & E.Danesch	E	SR Le Cesine	Vernole	Lecce	115	Gennaio, R.; Gargiulo, M.; Medagli, P.; Chetta, F.S. Ophrys x sivana nothosubsp. renatafontae (O. candica x O. holosericea subsp. parvimaculata), nuovo ibrido naturale del Salento (Puglia). GIROS Orch. Spont. Eur. 2016, 59 (2), 415-420.
Ophrys apulica (O.Danesch & E.Danesch) O.Danesch & E.Danesch	Ophrys apulica (O.Danesch & E.Danesch) O.Danesch & E.Danesch	Ophrys apulica (O.Danesch & E.Danesch) O.Danesch & E.Danesch	E	Li Foggi	Gallipoli	Lecce	71	Gennaio, R. Prima descrizione dell'ibrido naturale Ophrys x barbarae (O. lutea x O. sicula). GIROS Orch. Spont. Eur. 2017, 60 (2), 421-426.
Ophrys apulica (O.Danesch & E.Danesch) O.Danesch & E.Danesch	Ophrys apulica (O.Danesch & E.Danesch) O.Danesch & E.Danesch	Ophrys apulica (O.Danesch & E.Danesch) O.Danesch & E.Danesch	E	Macchie di San Cataldo, contrada Ramanno	Lecce	Lecce	143	Serafino, S.; Gennaio, R.; Chetta, F.S.; Gargiulo, M.; Medagli, P. Ophrys x salapiensis (O. apulica x O. bombyliflora x O. candica), un nuovo ibrido triplo del Salento. GIROS Orch. Spont. Eur. 2017, 60 (2): 438-446.
Ophrys holosericea (Burm. f.) Greuter subsp. apulica (O. Danesch & E. Danesch) Buttler	Ophrys apulica (O.Danesch & E.Danesch) O.Danesch & E.Danesch	Ophrys apulica (O.Danesch & E.Danesch) O.Danesch & E.Danesch	E	Gargano, 742 m slm	San Marco in Lamis	Foggia	144	D'Alonzo, F.; Perilli, F. Quattro nuovi ibridi naturali di Ophrys del Gargano (Foggia, Puglia). GIROS Orch. Spont. Eur. 2017, 60 (1), 5-25.
Ophrys holosericea (Burm. f.) Greuter subsp. apulica (O. Danesch & E. Danesch) Buttler	Ophrys apulica (O.Danesch & E.Danesch) O.Danesch & E.Danesch	Ophrys apulica (O.Danesch & E.Danesch) O.Danesch & E.Danesch	E	ORNR Barsento	Noci, Alberobello, Putignano, Castellana Grotte	Bari	70	Gennaio, R.; Lavarra, P. Note preliminari sulla presenza di Orchidaceae nel territorio del Barsento (Bari, Puglia). GIROS Orch. Spont. Eur. 2017, 60 (1), 71-82.
Ophrys holosericea (Burm. f.) Greuter subsp. apulica (O. Danesch & E. Danesch) Buttler	Ophrys apulica (O.Danesch & E.Danesch) O.Danesch & E.Danesch	Ophrys apulica (O.Danesch & E.Danesch) O.Danesch & E.Danesch	E	Le Coste	Deliceto	Foggia	117	Santoro, G. Nuove segnalazioni di Orchidaceae sui monti Dauni (Foggia). GIROS Orch. Spont. Eur. 2017, 60 (1), 147-150.
Ophrys holosericea (Burm. f.) Greuter subsp. apulica (O. Danesch & E. Danesch) Buttler	Ophrys apulica (O.Danesch & E.Danesch) O.Danesch & E.Danesch	Ophrys apulica (O.Danesch & E.Danesch) O.Danesch & E.Danesch	E	Fontanelle, RNP Litorale di Ugento	Ugento	Lecce	81	Gennaio, R. Serapias apulica subsp. uxentina, un nuovo taxon salentino (Puglia). GIROS Orch. Spont. Eur. 2017, 60 (2), 347-360.
Ophrys holosericea (Burm. f.) Greuter subsp. apulica (O. Danesch & E. Danesch) Buttler	Ophrys apulica (O.Danesch & E.Danesch) O.Danesch & E.Danesch	Ophrys apulica (O.Danesch & E.Danesch) O.Danesch & E.Danesch	E	Bosco Quarto, PN Alta Murgia	Toritto	Bari	46	D'Alonzo, F.; Perilli, M.; Biagioli, M. Tre nuovi ibridi naturali di Ophrys nella Murgia materana (Basilicata) e barese (Puglia). GIROS Orch. Spont. Eur. 2017, 60 (2), 404-420.
Ophrys holosericea (Burm. f.) Greuter subsp. apulica (O. Danesch & E. Danesch) Buttler	Ophrys apulica (O.Danesch & E.Danesch) O.Danesch & E.Danesch	Ophrys apulica (O.Danesch & E.Danesch) O.Danesch & E.Danesch	E	Bosco Difesa Grande	Gravina in Puglia	Bari	46	D'Alonzo, F.; Perilli, M.; Biagioli, M. Tre nuovi ibridi naturali di Ophrys nella Murgia materana (Basilicata) e barese (Puglia). GIROS Orch. Spont. Eur. 2017, 60 (2), 404-420.
Ophrys holosericea (Burm. f.) Greuter subsp. apulica (O. Danesch & E. Danesch) Buttler	Ophrys apulica (O.Danesch & E.Danesch) O.Danesch & E.Danesch	Ophrys apulica (O.Danesch & E.Danesch) O.Danesch & E.Danesch	E	Macchie di San Cataldo, contrada Ramanno	Lecce	Lecce	143	Serafino, S.; Gennaio, R.; Chetta, F.S.; Gargiulo, M.; Medagli, P. Ophrys x salapiensis (O. apulica x O. bombyliflora x O. candica), un nuovo ibrido triplo del Salento. GIROS Orch. Spont. Eur. 2017, 60 (2): 438-446.
Ophrys holosericea (Burm. f.) Greuter subsp. apulica (O. Danesch & E. Danesch) Buttler	Ophrys apulica (O.Danesch & E.Danesch) O.Danesch & E.Danesch	Ophrys apulica (O.Danesch & E.Danesch) O.Danesch & E.Danesch	E	Contrada Lamadenza di Quasano, PN Alta Murgia	Bari	Bari	100	D'Alonzo, F.; Perilli, M.; Biagioli, M. Un nuovo ibrido di Ophrys nella Murgia barese (Puglia centrale) tra O. bombyliflora e O. oxyrrhynchos subsp. celiensis. GIROS Orch. Spont. Eur. 2018, 61 (2), 407-415.
Ophrys holosericea (Burm. f.) Greuter subsp. apulica (O. Danesch & E. Danesch) Buttler	Ophrys apulica (O.Danesch & E.Danesch) O.Danesch & E.Danesch	Ophrys apulica (O.Danesch & E.Danesch) O.Danesch & E.Danesch	E		Vernole	Lecce	145	Chetta, F.S.; Gennaio, R.; Gargiulo, M.; Serafino, S.; Medagli, P. Ritrovamento nel Salento leccese di Ophrys speculum dopo 131 anni dalla prima segnalazione di Henry Groves. GIROS Orch. Spont. Eur. 2018, 61 (2), 429-433.
Ophrys holosericea (Burm. f.) Greuter subsp. apulica (O. Danesch & E. Danesch) Buttler	Ophrys apulica (O.Danesch & E.Danesch) O.Danesch & E.Danesch	Ophrys apulica (O.Danesch & E.Danesch) O.Danesch & E.Danesch	E		Maruggio	Taranto	47	Dura, T.; Baldacconi, R. Seconda segnalazione di Ophrys speculum nella provincia di Taranto (Puglia). GIROS Orch. Spont. Eur. 2018, 61 (2), 435-438.
Ophrys holosericea (Burm. f.) Greuter subsp. apulica (O. Danesch & E. Danesch) Buttler	Ophrys apulica (O.Danesch & E.Danesch) O.Danesch & E.Danesch	Ophrys apulica (O.Danesch & E.Danesch) O.Danesch & E.Danesch	E		Francavilla Fontana	Brindisi	72	Mascia, G. Ophrys oxyrrhynchos subsp. ingrassiae, prima segnalazione per la provincia di Brindisi. GIROS Orch. Spont. Eur. 2018, 61 (1), 87-90.
Ophrys holosericea (Burm. f.) Greuter subsp. apulica (O. Danesch & E. Danesch) Buttler	Ophrys apulica (O.Danesch & E.Danesch) O.Danesch & E.Danesch	Ophrys apulica (O.Danesch & E.Danesch) O.Danesch & E.Danesch	E	Fichella, 37 m sls	Leverano	Lecce	73	Chetta, F.S.; Gennaio, R.; Medagli, P.; Gargiulo, M. Prima segnalazione in Italia del raro ibrido intergenerico Anacamptis morio x Serapias cordigera (x Serapicamptis monfortensis comb. nov.). GIROS Orch. Spont. Eur. 2018, 61 (2), 474-480.
Ophrys holosericea (Burm. f.) Greuter subsp. apulica (O. Danesch & E. Danesch) Buttler	Ophrys apulica (O.Danesch & E.Danesch) O.Danesch & E.Danesch	Ophrys apulica (O.Danesch & E.Danesch) O.Danesch & E.Danesch	E	Bacino Bianca, PNR Litorale di Ugento	Ugento	Lecce	82	Gennaio, R; Gargiulo, M.; Chetta, F.S. Serapias x fallax Soó nothosubsp. piccinnoi, nuovo ibrido del Salento tra S. bergonii e S. vomeracea subsp. longipetala. GIROS Orch. Spont. Eur. 2018, 61 (2), 481-489.
Ophrys holosericea (Burm. f.) Greuter subsp. apulica (O. Danesch & E. Danesch) Buttler	Ophrys apulica (O.Danesch & E.Danesch) O.Danesch & E.Danesch	Ophrys apulica (O.Danesch & E.Danesch) O.Danesch & E.Danesch	E	Macchie di San Cataldo	Lecce	Lecce	112	Lumare, F.; Medagli, P.; Dura, T.; Serafino, S.; Anelli, S.; Biagioli, M. Presenza sulla costa adriatica leccese di Ophrys tarentina e del suo ibrido con O. passionis subsp. garganica (Salento, Puglia meridionale). GIROS Orch. Spont. Eur. 2018, 61 (2), 490-497.
Ophrys holosericea (Burm. f.) Greuter subsp. apulica (O. Danesch & E. Danesch) Buttler	Ophrys apulica (O.Danesch & E.Danesch) O.Danesch & E.Danesch	Ophrys apulica (O.Danesch & E.Danesch) O.Danesch & E.Danesch	E	Macchie di San Cataldo	Lecce	Lecce	28	Lumare, F.; Medagli, P. Una nuova entità salentina, Ophrys tenthredinifera subsp. neglecta var. expansa, a confronto con Ophrys tardans. GIROS Orch. Spont. Eur. 2018, 61 (1), 28-40.
Ophrys holosericea (Burm. f.) Greuter subsp. apulica (O. Danesch & E. Danesch) Buttler	Ophrys apulica (O.Danesch & E.Danesch) O.Danesch & E.Danesch	Ophrys apulica (O.Danesch & E.Danesch) O.Danesch & E.Danesch	E	Bosco La Lizza e Macchia del Pagliarone	Frigole	Lecce	146	Lumare, F.; Medagli, P.; Biagioli, M. Nuovo rinvenimento e studio morfologico del raro ibrido salentino Ophrys x hydruntensis (O. apulica x O. tardans). GIROS Orch. Spont. Eur. 2018, 61 (1), 41-52.
Ophrys holosericea (Burm. f.) Greuter subsp. apulica (O. Danesch & E. Danesch) Buttler	Ophrys apulica (O.Danesch & E.Danesch) O.Danesch & E.Danesch	Ophrys apulica (O.Danesch & E.Danesch) O.Danesch & E.Danesch	E	Bosco Cuturi	Manduria	Taranto	147	Lumare, F.; Medagli, P.; Dura, T.; Anelli, S. Ophrys holosericea subsp. parvimaculata: una nuova forma (f. chloranta) e un nuovo ibrido con Ophrys lutea (O. x pulcherrima). GIROS Orch. Spont. Eur. 2019, 62 (1), 90-100.
Ophrys holosericea (Burm. f.) Greuter subsp. apulica (O. Danesch & E. Danesch) Buttler	Ophrys apulica (O.Danesch & E.Danesch) O.Danesch & E.Danesch	Ophrys apulica (O.Danesch & E.Danesch) O.Danesch & E.Danesch	E	Bosco Difesa Grande	Gravina in Puglia	Bari	50	D'Alonzo, F.; Perilli, M.; Biagioli, M. Nuovi ibridi di Ophrys in Puglia e Basilicata. GIROS Orch. Spont. Eur. 2019, 62 (1), 161-178.
Ophrys holosericea (Burm. f.) Greuter subsp. apulica (O. Danesch & E. Danesch) Buttler	Ophrys apulica (O.Danesch & E.Danesch) O.Danesch & E.Danesch	Ophrys apulica (O.Danesch & E.Danesch) O.Danesch & E.Danesch	E	Pulicchio di Gravina	Gravina in Puglia	Bari	49	D'Alonzo, F.; Perilli, M.; Biagioli, M. Sei nuovi ibridi di Ophrys, cinque nella Murgia barese (Puglia) e uno in Basilicata. GIROS Orch. Spont. Eur. 2019, 62 (2), 320-349.
Ophrys holosericea (Burm. f.) Greuter subsp. apulica (O. Danesch & E. Danesch) Buttler	Ophrys apulica (O.Danesch & E.Danesch) O.Danesch & E.Danesch	Ophrys apulica (O.Danesch & E.Danesch) O.Danesch & E.Danesch	E	Gravina in Puglia	Gravina in Puglia	Bari	49	D'Alonzo, F.; Perilli, M.; Biagioli, M. Sei nuovi ibridi di Ophrys, cinque nella Murgia barese (Puglia) e uno in Basilicata. GIROS Orch. Spont. Eur. 2019, 62 (2), 320-349.
Ophrys holosericea (Burm. f.) Greuter subsp. apulica (O. Danesch & E. Danesch) Buttler	Ophrys apulica (O.Danesch & E.Danesch) O.Danesch & E.Danesch	Ophrys apulica (O.Danesch & E.Danesch) O.Danesch & E.Danesch	E	Punta Pizzo	Gallipoli	Lecce	148	Chetta, F.S.; Gennaio, R.; Gargiulo, M.; Serafino, S. Presenza di Ophrys tarentina lungo la costa ionica leccese (Salento, Puglia meridionale). GIROS Orch. Spont. Eur. 2020, 63 (2), 316-321.
Ophrys holosericea (Burm. f.) Greuter subsp. apulica (O. Danesch & E. Danesch) Buttler	Ophrys apulica (O.Danesch & E.Danesch) O.Danesch & E.Danesch	Ophrys apulica (O.Danesch & E.Danesch) O.Danesch & E.Danesch	E	Bosco Difesa Grande	Gravina in Puglia	Bari	139	D'Alonzo, F.; Perilli, M.; Biagioli, M. Nuovi ibridi di Ophrys nella Murgia barese (Puglia meridionale). GIROS Orch. Spont. Eur. 2020, 63 (2), 322-337.
Ophrys holosericea (Burm. f.) Greuter subsp. apulica (O. Danesch & E. Danesch) Buttler	Ophrys apulica (O.Danesch & E.Danesch) O.Danesch & E.Danesch	Ophrys apulica (O.Danesch & E.Danesch) O.Danesch & E.Danesch	E	San Marco in Lamis	San Marco in Lamis	Foggia	119	Perilli, M.; Biagioli, M. Tre nuovi ibridi di Ophrys nel Gargano (Puglia). GIROS Orch.Spont. Eur. 2020, 63 (2), 500-515.
Ophrys holosericea (Burm. f.) Greuter subsp. apulica (O. Danesch & E. Danesch) Buttler	Ophrys apulica (O.Danesch & E.Danesch) O.Danesch & E.Danesch	Ophrys apulica (O.Danesch & E.Danesch) O.Danesch & E.Danesch	E	Bosco Cuturi	Manduria	Taranto	52	Lumare, F.; Medagli, P.; Turco, A.; Dura, T.; Anelli, S. Le Orchidacee del Bosco Cuturi. GIROS Orch. Spont. Eur. 2020, 63 (1), 199-206.
Ophrys holosericea (Burm. f.) Greuter subsp. apulica (O. Danesch & E. Danesch) Buttler	Ophrys apulica (O.Danesch & E.Danesch) O.Danesch & E.Danesch	Ophrys apulica (O.Danesch & E.Danesch) O.Danesch & E.Danesch	E	Macchie di San Cataldo	Lecce	Lecce	53	Lumare, F.; Medagli, P.; Anelli, S. Le Orchidacee delle Macchie di S. Cataldo (Lecce). GIROS Orch. Spont. Eur. 2020, 63 (1), 207-217.
Ophrys holosericea (Burm. f.) Greuter subsp. apulica (O. Danesch & E. Danesch) Buttler	Ophrys apulica (O.Danesch & E.Danesch) O.Danesch & E.Danesch	Ophrys apulica (O.Danesch & E.Danesch) O.Danesch & E.Danesch	E	Bosco comunale Ruvo di Puglia	Ruvo di Puglia	Bari	113	D'Alonzo, F.; Leone, F.; Biagioli, M. Ophrys speculum nel Parco Nazionale dell'Alta Murgia (Bari, Puglia). GIROS Orch. Spont. Eur. 2021, 64 (2), 278-281.
Ophrys holosericea (Burm. f.) Greuter subsp. apulica (O. Danesch & E. Danesch) Buttler	Ophrys apulica (O.Danesch & E.Danesch) O.Danesch & E.Danesch	Ophrys apulica (O.Danesch & E.Danesch) O.Danesch & E.Danesch	E	San Giovanni Rotondo	San Giovanni Rotondo	Foggia	101	D'Alonzo, F.; Perilli, M.; Biagioli, M. Tre nuovi ibridi naturali di Ophrys nel Gargano (Puglia). GIROS Orch. Spont. Eur. 2021, 64 (1), 66-82.
Ophrys holosericea (Burm. f.) Greuter subsp. apulica (O. Danesch & E. Danesch) Buttler	Ophrys apulica (O.Danesch & E.Danesch) O.Danesch & E.Danesch	Ophrys apulica (O.Danesch & E.Danesch) O.Danesch & E.Danesch	E	Torre San Giovanni	Ugento	Lecce	83	Gennaio, R. Prima segnalazione in Salento dell'ibrido Serapias x broeckii (S. parviflora x S. vomeracea). GIROS Orch. Spont. Eur. 2022, 65 (1), 36-43.
Ophrys holosericea (Burm. f.) Greuter subsp. apulica (O. Danesch & E. Danesch) Buttler	Ophrys apulica (O.Danesch & E.Danesch) O.Danesch & E.Danesch	Ophrys apulica (O.Danesch & E.Danesch) O.Danesch & E.Danesch	E	SS 99	Altamura	Bari	32	D'Alonzo, F.; Perilli, M.; Biagioli, M. Un nuovo ibrido di Ophrys (O. apulica x O. sipontensis) nella Murgia barese (Puglia centrale). GIROS Orch. Spont. Eur. 2022, 65 (2), 231-237.
Ophrys holosericea (Burm. f.) Greuter subsp. apulica (O. Danesch & E. Danesch) Buttler	Ophrys apulica (O.Danesch & E.Danesch) O.Danesch & E.Danesch	Ophrys apulica (O.Danesch & E.Danesch) O.Danesch & E.Danesch	E		Altamura	Bari	33	D'Alonzo, F.; Biagioli, M. Segnalazioni di due entità rarissime nella Puglia centrale (Anacamptis x murginaa e Ophrys speculum). GIROS Orch. Spont. Eur. 2022, 65 (2), 238-246.
Ophrys holosericea (Burm. f.) Greuter subsp. apulica (O. Danesch & E. Danesch) Buttler	Ophrys apulica (O.Danesch & E.Danesch) O.Danesch & E.Danesch	Ophrys apulica (O.Danesch & E.Danesch) O.Danesch & E.Danesch	E	Torre San Giovanni, RNP Litorale di Ugento	Ugento	Lecce	149	Gennaio, R. Prima segnalazione di Ophrys sipontensis nel Salento meridionale (Lecce, Puglia). GIROS Orch. Spont. Eur. 2022, 65 (2), 252-255.
Ophrys holosericea (Burm. f.) Greuter subsp. apulica (O. Danesch & E. Danesch) Buttler	Ophrys apulica (O.Danesch & E.Danesch) O.Danesch & E.Danesch	Ophrys apulica (O.Danesch & E.Danesch) O.Danesch & E.Danesch	E	Torre Veneri	Lecce	Lecce	107	Serafino, S.; Chetta, F.S.; Mascia, G. Ophrys xturris-veneris (Ophrys candica x Ophrys classica), un nuovo ibrido del litorale leccese (Salento, Puglia meridionale). GIROS Orch. Spont. Eur. 2022, 65 (2), 300-311.
Ophrys holosericea (Burm. f.) Greuter subsp. apulica (O. Danesch & E. Danesch) Buttler	Ophrys apulica (O.Danesch & E.Danesch) O.Danesch & E.Danesch	Ophrys apulica (O.Danesch & E.Danesch) O.Danesch & E.Danesch	E	Frazione di Mezzagrande	Lecce	Lecce	150	Serafino, S.; Mascia, G.; Chetta, F.S. Una popolazione di Ophrys tarentina nel Salento leccese (Puglia meridionale). GIROS Orch. Spont Eur. 2022, 65 (2), 312-317.
Ophrys archipelagi Gölz & H.R.Reinhard	Ophrys exaltata Ten. subsp. archipelagi (Gölz & H.R.Reinhard) Del Prete	Ophrys archipelagi Gölz & H.R.Reinhard	SubE	Mattinata	Mattinata	Foggia	41	Rossini, A.; Quitadamo, G. Ophrys lucifera Devilers-Tersch. & Devillers. GIROS Notizie 2002, 20, 12-13.
Ophrys exaltata Ten. subsp. archipelagi (Gölz & Reinhard) Del Prete	Ophrys exaltata Ten. subsp. archipelagi (Gölz & H.R.Reinhard) Del Prete	Ophrys archipelagi Gölz & H.R.Reinhard	SubE	Bosco Difesa Grande	Gravina in Puglia	Bari	68	Dura, T.; Biagioli, M. La presenza di Ophrys exaltata s.l. in provincia di Taranto e in Puglia. GIROS Orch. Spont. Eur. 2016, 59 (2), 277-285.
Ophrys exaltata Ten. subsp. archipelagi (Gölz & Reinhard) Del Prete	Ophrys exaltata Ten. subsp. archipelagi (Gölz & H.R.Reinhard) Del Prete	Ophrys archipelagi Gölz & H.R.Reinhard	SubE	Quasano, frazione di Toritto	Bari	Bari	68	Dura, T.; Biagioli, M. La presenza di Ophrys exaltata s.l. in provincia di Taranto e in Puglia. GIROS Orch. Spont. Eur. 2016, 59 (2), 277-285.
Ophrys exaltata Ten. subsp. exaltata	Ophrys exaltata Ten. subsp. archipelagi (Gölz & H.R.Reinhard) Del Prete	Ophrys archipelagi Gölz & H.R.Reinhard	SubE	versante S del Gargano	Manfredonia	Foggia	68	Dura, T.; Biagioli, M. La presenza di Ophrys exaltata s.l. in provincia di Taranto e in Puglia. GIROS Orch. Spont. Eur. 2016, 59 (2), 277-285.
Ophrys bertolonii Moretti	Ophrys bertolonii Moretti subsp. bertolonii	Ophrys bertolonii Moretti		Borgo Celano	San Marco in Lamis	Foggia	22	Rossini, A.; Quitadamo, G. Segnalazioni di orchidee rare nel Gargano. GIROS Notizie 2002, 21, 25-27.
Ophrys bertolonii Moretti	Ophrys bertolonii Moretti subsp. bertolonii	Ophrys bertolonii Moretti			Cassano delle Murge	Bari	138	D’Emerico, S.; Pignone, D.; Bartolo, G.; Pulvirenti, S.; Terrasi, C.; Stuto, S.; Scrugli, A. Karyomorphology, heterochromatin patterns and evolution in the genus Ophrys (Orchidaceae). Bot. J. Linn. Soc. 2005, 148, 87–99. https://doi.org/10.1111/j.1095-8339.2005.00393.x.
Ophrys bertolonii Moretti	Ophrys bertolonii Moretti subsp. bertolonii	Ophrys bertolonii Moretti		SR Le Cesine	Vernole	Lecce	138	D’Emerico, S.; Pignone, D.; Bartolo, G.; Pulvirenti, S.; Terrasi, C.; Stuto, S.; Scrugli, A. Karyomorphology, heterochromatin patterns and evolution in the genus Ophrys (Orchidaceae). Bot. J. Linn. Soc. 2005, 148, 87–99. https://doi.org/10.1111/j.1095-8339.2005.00393.x.
Ophrys bertolonii Moretti	Ophrys bertolonii Moretti subsp. bertolonii	Ophrys bertolonii Moretti		NP Alta Murgia	Gravina in Puglia	Bari	42	Perrino, P.; Laghetti, G.; Tersi, M. Modern concepts for the sustainable use of Plant Genetic Resources in the Mediterranean natural protected areas: the case study of the Alta Murgia Park (Italy). Genet. Resour. Crop Evol. 2006, 53, 695-710. https://doi.10.1007/s10722-004-3942-x
Ophrys bertolonii Moretti	Ophrys bertolonii Moretti subsp. bertolonii	Ophrys bertolonii Moretti		Nature 2000 Site Laghi Alimini	Otranto	Lecce	56	Mele, C.; Caforio, F.; Marchiori, S. Remarkable species occurring in the Alimini Lakes (Apulia South Italy), an area proposed as Site of Community Interest. Bocconea 2006, 19, 253-260.
Ophrys bertolonii Moretti	Ophrys bertolonii Moretti subsp. bertolonii	Ophrys bertolonii Moretti		Selva San Vito, Gravina di Laterza	Laterza	Taranto	86	Biondi, E.; Guerra, V. Vegetazione e paesaggio vegetale delle gravine dell’Arco jonico. Fitosociologia 2008, 45 (1), Supp. 1, 57-125.
Ophrys bertolonii Moretti	Ophrys bertolonii Moretti subsp. bertolonii	Ophrys bertolonii Moretti		Gravina di Leucaspide, pianoro vicino acquedotto	Statte	Taranto	86	Biondi, E.; Guerra, V. Vegetazione e paesaggio vegetale delle gravine dell’Arco jonico. Fitosociologia 2008, 45 (1), Supp. 1, 57-125.
Ophrys bertolonii Moretti	Ophrys bertolonii Moretti subsp. bertolonii	Ophrys bertolonii Moretti		Gravaglione	Altamura	Bari	87	Medagli, P.; Cillo, N. Ophrys murgiana Cillo, Medagli & Margherita, specie nuova delle Murge (Puglia, Italia meridionale). GIROS Notizie 2009, 41, 23–25.
Ophrys bertolonii Moretti	Ophrys bertolonii Moretti subsp. bertolonii	Ophrys bertolonii Moretti		Nature 2000 Site Bosco di Mesola	Cassano delle Murge	Bari	88	Cillo, N. Ophrys mateolana Medagli, D'Emerico, Bianco & Ruggiero, nuove segnalazioni in provincia di Bari. GIROS Notizie 2009, 40, 38-40.
Ophrys bertolonii Moretti subsp. bertolonii	Ophrys bertolonii Moretti subsp. bertolonii	Ophrys bertolonii Moretti		Palude di Cassano	Melendugno	Lecce	57	Turco, A.; Medagli, P. Serapias x marchiorii Turco & Medagli (Serapias bergonii E.G. Camus x Serapias politisii Renz) ibrido naturale nuovo del Salento. Thalassia Salentina 2009, 32, 145-150.
Ophrys bertolonii Moretti (= Ophrys romolinii Soca)	Ophrys bertolonii Moretti subsp. bertolonii	Ophrys bertolonii Moretti		nord del Gargano, strada SS 89 tra Sannicandro Garganico e Cagnano Varano al km. 30,7	Foggia	Foggia	89	Liverani, V.; Romolini, R. Ophrys holosericea subsp. paolina, nuova sottospecie del nord del Gargano (Puglia, Italia). J. Eur. Orch. 2010, 42 (3-4), 467-476.
Ophrys bertolonii Moretti	Ophrys bertolonii Moretti subsp. bertolonii	Ophrys bertolonii Moretti		Macchie di San Cataldo	Lecce	Lecce	62	Medagli, P.; Turco, A. Serapias x ruggieroi e Serapias x d'emericoi ibridi naturali nuovi del Salento. Thalassia Salentina 2011, 33, 75-82.
Ophrys bertolonii Moretti	Ophrys bertolonii Moretti subsp. bertolonii	Ophrys bertolonii Moretti		Monte Castiglione	Faeto	Foggia	43	Perrino, E.V.; Cavallaro, V. Flora delle praterie di Monte Castiglione (Alta Murgia-Puglia). Interdipendenze 2011, 3, 31-45. https://doi.10.4447/int.3110011.
Ophrys bertolonii Moretti	Ophrys bertolonii Moretti subsp. bertolonii	Ophrys bertolonii Moretti		Monte Sacro	Mattinata	Foggia	60	Medagli, P.; Turco, A. Ophrys x rossiniae e Ophrys x quitadamoi, due ibridi naturali nuovi del Gargano. GIROS Notizie 2011, 47, 54-57.
Ophrys bertolonii Moretti subsp. bertolonii	Ophrys bertolonii Moretti subsp. bertolonii	Ophrys bertolonii Moretti		S. Paolo	Martina Franca	Taranto	61	Dura, T.; Turco, A.; Gennaio, R.; Medagli, P. Una nuova entità della Puglia: Ophrys oxyrrhynchos Tod. subsp. ingrassiae Dura, Turco, Gennaio & Medagli. GIROS Notizie 2011, 46, 37-39.
Ophrys bertolonii Moretti subsp. bertolonii	Ophrys bertolonii Moretti subsp. bertolonii	Ophrys bertolonii Moretti		Porto Selvaggio	Nardò	Lecce	44	Inguscio, S.; Rossi, E.; Scarpina, L.; Medagli, P. Guida alle Orchidee del Parco Naturale Regionale Porto Selvaggio e Palude del Capitano; Editrice Salentina, Galatina, 2012; pp. 1-77.
Ophrys bertolonii Moretti subsp. bertolonii	Ophrys bertolonii Moretti subsp. bertolonii	Ophrys bertolonii Moretti		Porto Selvaggio	Nardò	Lecce	44	Inguscio, S.; Rossi, E.; Scarpina, L.; Medagli, P. Guida alle Orchidee del Parco Naturale Regionale Porto Selvaggio e Palude del Capitano; Editrice Salentina, Galatina, 2012; pp. 1-77.
Ophrys bertolonii Moretti subsp. bertolonii	Ophrys bertolonii Moretti subsp. bertolonii	Ophrys bertolonii Moretti		Porto Selvaggio	Nardò	Lecce	44	Inguscio, S.; Rossi, E.; Scarpina, L.; Medagli, P. Guida alle Orchidee del Parco Naturale Regionale Porto Selvaggio e Palude del Capitano; Editrice Salentina, Galatina, 2012; pp. 1-77.
Ophrys bertolonii Moretti subsp. bertolonii	Ophrys bertolonii Moretti subsp. bertolonii	Ophrys bertolonii Moretti		Porto Selvaggio	Nardò	Lecce	44	Inguscio, S.; Rossi, E.; Scarpina, L.; Medagli, P. Guida alle Orchidee del Parco Naturale Regionale Porto Selvaggio e Palude del Capitano; Editrice Salentina, Galatina, 2012; pp. 1-77.
Ophrys bertolonii Moretti subsp. bertolonii	Ophrys bertolonii Moretti subsp. bertolonii	Ophrys bertolonii Moretti		Porto Selvaggio	Nardò	Lecce	44	Inguscio, S.; Rossi, E.; Scarpina, L.; Medagli, P. Guida alle Orchidee del Parco Naturale Regionale Porto Selvaggio e Palude del Capitano; Editrice Salentina, Galatina, 2012; pp. 1-77.
Ophrys bertolonii Moretti subsp. bertolonii	Ophrys bertolonii Moretti subsp. bertolonii	Ophrys bertolonii Moretti		Macchie di San Cataldo	Lecce	Lecce	63	Turco, A.; Ruggiero, L.; Gennaio, R.; D’Emerico, S. Ophrys x medaglii un nuovo ibrido naturale del Salento. Thalassia Salentina 2012, 34, 25-32.
Ophrys bertolonii Moretti subsp. bertolonii	Ophrys bertolonii Moretti subsp. bertolonii	Ophrys bertolonii Moretti		Masseria Zanzara	Veglie	Lecce	63	Turco, A.; Ruggiero, L.; Gennaio, R.; D’Emerico, S. Ophrys x medaglii un nuovo ibrido naturale del Salento. Thalassia Salentina 2012, 34, 25-32.
Ophrys bertolonii Moretti subsp. bertolonii	Ophrys bertolonii Moretti subsp. bertolonii	Ophrys bertolonii Moretti		Torre Colimena	Manduria	Taranto	63	Turco, A.; Ruggiero, L.; Gennaio, R.; D’Emerico, S. Ophrys x medaglii un nuovo ibrido naturale del Salento. Thalassia Salentina 2012, 34, 25-32.
Ophrys bertolonii Moretti subsp. bertolonii	Ophrys bertolonii Moretti subsp. bertolonii	Ophrys bertolonii Moretti		Acquatina di Frigole	Frigole	Lecce	64	Lumare, F.; Medagli P. Le orchidee spontanee dello "Stagno di Acquatina" (Lecce). GIROS Notizie 2013, 52, 94-96.
Ophrys bertolonii Moretti subsp. bertolonii	Ophrys bertolonii Moretti subsp. bertolonii	Ophrys bertolonii Moretti		SR Le Cesine	Vernole	Lecce	65	Medagli, P.; Sciandrello, S.; Mele, C.; Di Pietro, R.; Wagensommer, R.P.; Urbano, M.; Tomaselli, V. Analisi della biodiversità vegetale e cartografia della vegetazione, degli Habitat e dell’uso del suolo della Riserva Naturale Statale “Le Cesine” (Lecce-Puglia). Quad. Bot. Amb. Appl. 2013, 24, 55-76.
Ophrys bertolonii Moretti (= Ophrys romolinii Soca)	Ophrys bertolonii Moretti subsp. bertolonii	Ophrys bertolonii Moretti		Bosco Difesa Grande	Gravina in Puglia	Bari	27	D'Alonzo, F. Le orchidee della Murgia barese e materana. Parco Nazionale dell'Alta Murgia barese - Parco Regionale della Murgia materana - Bosco Difesa Grande. GIROS Notizie 2013, 54, 24-38.
Ophrys bertolonii Moretti (= Ophrys romolinii Soca)	Ophrys bertolonii Moretti subsp. bertolonii	Ophrys bertolonii Moretti		NP Alta Murgia	Gravina in Puglia	Bari	27	D'Alonzo, F. Le orchidee della Murgia barese e materana. Parco Nazionale dell'Alta Murgia barese - Parco Regionale della Murgia materana - Bosco Difesa Grande. GIROS Notizie 2013, 54, 24-38.
Ophrys bertolonii Moretti subsp. bertolonii	Ophrys bertolonii Moretti subsp. bertolonii	Ophrys bertolonii Moretti		Monte Tre Titoli	Accadia	Foggia	120	Wagensommer, R.P.; Marrese, M.; Perrino, E.V.; Bartolucci, F.; Cancellieri, L.; Carruggio, F.; Conti, F.; Di Pietro, R.; Fortini, P.; Galasso, G.; et al. Contributo alla conoscenza floristica della Puglia: resoconto dell’escursione del Gruppo di Floristica (S.B.I.) nel 2011 nel settore meridionale dei Monti della Daunia. Inform. Bot. Ital. 2014, 46 (2), 175-208.
Ophrys romolinii Soca	Ophrys bertolonii Moretti subsp. bertolonii	Ophrys bertolonii Moretti		Contrada I Santi, 551 m slm	Manfredonia	Foggia	36	Romolini, R.; Soca, R. Descrizione di dieci nuovi ibridi di Ophrys italiane. GIROS Notizie 2014, 55, 48-68.
Ophrys romolinii Soca	Ophrys bertolonii Moretti subsp. bertolonii	Ophrys bertolonii Moretti		Bosco Difesa Grande	Gravina in Puglia	Bari	35	D'Alonzo F. Descrizione di un nuovo ibrido di Ophrys in Puglia: Ophrys x difesagrandeana D'Alonzo [O. apulica (O. Danesch & E. Danesch) O. Danesch & E. Danesch x O. conradiae Melki & Deschâtres]. GIROS Notizie 2014, 57, 32-34.
Ophrys bertolonii Moretti	Ophrys bertolonii Moretti subsp. bertolonii	Ophrys bertolonii Moretti		RNP Lama Balice	Bari	Bari	90	De Leo, V. Le Orchidaceae del Parco Naturale di Lama Balice (Bari, Puglia). GIROS Orch. Spont. Eur. 2015, 58 (1), 129-135.
Ophrys bertolonii Moretti	Ophrys bertolonii Moretti subsp. bertolonii	Ophrys bertolonii Moretti		Pulicchio	Gravina in Puglia	Bari	67	D'Alonzo, F. Nuove stazioni di Ophrys gravinensis in Puglia e descrizione di due suoi ibridi. GIROS Orch. Spont. Eur. 2015, 58 (2), 247-261.
Ophrys bertolonii Moretti	Ophrys bertolonii Moretti subsp. bertolonii	Ophrys bertolonii Moretti		Torre Chianca-Bacino Idume, RNP Bosco e Paludi di Rauccio	Lecce	Lecce	79	Gennaio, R.; Lumare, F.; Medagli, P. Nuova segnalazione in Italia dell'ibrido intergenerico x Serapicamptis nouletii (Anacamptis laxiflora x Serapias cordigera). GIROS Orch. Spont. Eur. 2015, 58 (2), 334-337.
Ophrys bertolonii Moretti	Ophrys bertolonii Moretti subsp. bertolonii	Ophrys bertolonii Moretti		Torre Guaceto	Carovigno	Brindisi	80	Beccarisi, L.; Marinò, F.; Medagli, P.; Zizzi, T.; Minonne, F. Inventario della flora vascolare della Riserva Naturale di Torre Guaceto (Puglia). Thalassia Salentina 2015, 37, 11-56. https://doi.10.1285/i15910725v37p11.
Ophrys romolinii Soca	Ophrys bertolonii Moretti subsp. bertolonii	Ophrys bertolonii Moretti		NP Alta Murgia	Gravina in Puglia	Bari	114	D'Alonzo, F. Ophrys gravinensis, nuova specie endemica della Puglia. GIROS Orch. Spont. Eur. 2015, 58 (1), 98-106.
Ophrys romolinii Soca	Ophrys bertolonii Moretti subsp. bertolonii	Ophrys bertolonii Moretti		RNP Costa Otranto - S. Maria di Leuca e Bosco di Tricase	Otranto	Lecce	110	Gennaio, R.; Medagli, P. Ophrys x sulphurea Gennaio & Medagli, nuovo ibrido naturale del Salento (Puglia). GIROS Orch. Spont. Eur. 2015, 58 (1), 110-113.
Ophrys bertolonii Moretti	Ophrys bertolonii Moretti subsp. bertolonii	Ophrys bertolonii Moretti		Bosco Difesa Grande	Gravina in Puglia	Bari	91	D'Alonzo, F.; Perilli, M. Quattro nuovi ibridi naturali di Ophrys nel Parco Nazionale dell'Alta Murgia (Bari, Puglia). GIROS Orch. Spont. Eur. 2016, 59 (2), 291-310.
Ophrys bertolonii Moretti	Ophrys bertolonii Moretti subsp. bertolonii	Ophrys bertolonii Moretti		Pulicchio	Gravina in Puglia	Bari	91	D'Alonzo, F.; Perilli, M. Quattro nuovi ibridi naturali di Ophrys nel Parco Nazionale dell'Alta Murgia (Bari, Puglia). GIROS Orch. Spont. Eur. 2016, 59 (2), 291-310.
Ophrys bertolonii Moretti	Ophrys bertolonii Moretti subsp. bertolonii	Ophrys bertolonii Moretti		Pulicchio	Gravina in Puglia	Bari	91	D'Alonzo, F.; Perilli, M. Quattro nuovi ibridi naturali di Ophrys nel Parco Nazionale dell'Alta Murgia (Bari, Puglia). GIROS Orch. Spont. Eur. 2016, 59 (2), 291-310.
Ophrys bertolonii Moretti	Ophrys bertolonii Moretti subsp. bertolonii	Ophrys bertolonii Moretti		Masseria Plantamura	Cassano delle Murge	Bari	93	De Leo, V. Due importanti ritrovamenti di Ophrys nella Murgia barese: O. crabronifera subsp. pollinensis (prima segnalazione in Puglia) e O. oxyrrhynchos subsp. ingrassiae (prima segnalazione nella provincia di Bari). GIROS Orch. Spont. Eur. 2016, 59 (2), 329-333.
Ophrys bertolonii Moretti (= Ophrys romolinii Soca)	Ophrys bertolonii Moretti subsp. bertolonii	Ophrys bertolonii Moretti		Starale	San Marco in Lamis	Foggia	69	D'Alonzo, F.; Perilli, M. Due nuovi ibridi naturali di Ophrys del Gargano (Puglia). GIROS Orch. Spont. Eur. 2016, 59 (1), 60-69.
Ophrys bertolonii Moretti subsp. bertolonii	Ophrys bertolonii Moretti subsp. bertolonii	Ophrys bertolonii Moretti			Santeramo in Colle	Bari	68	Dura, T.; Biagioli, M. La presenza di Ophrys exaltata s.l. in provincia di Taranto e in Puglia. GIROS Orch. Spont. Eur. 2016, 59 (2), 277-285.
Ophrys bertolonii Moretti subsp. bertolonii	Ophrys bertolonii Moretti subsp. bertolonii	Ophrys bertolonii Moretti		Serra di Sant'Eleuterio	Collepasso	Lecce	151	Gennaio, R.; Gargiulo, M.; Medagli, P.; Chetta, F.S. Ophrys x angelarum (O. bertolonii x O. tardans), nuovo ibrido naturale del Salento (Puglia). GIROS Orch. Spont. Eur. 2016, 59 (2), 334-338.
Ophrys bertolonii Moretti	Ophrys bertolonii Moretti subsp. bertolonii	Ophrys bertolonii Moretti		Porto Badisco	Otranto	Lecce	29	Lumare, F.; Medagli, P.; Biagioli, M. Primo ritrovamento in Italia (Salento, Puglia) di Anacamptis papilionacea subsp. aegaea. GIROS Orch. Spont. Eur. 2017, 60 (1), 83-89.
Ophrys bertolonii Moretti	Ophrys bertolonii Moretti subsp. bertolonii	Ophrys bertolonii Moretti		Statale, 776 m slm	San Marco in Lamis	Foggia	116	Perilli, M. Prima segnalazione di Orchis simia per il Gargano e la provincia di Foggia (Puglia). GIROS Orch. Spont. Eur. 2017, 60 (1), 117-118.
Ophrys bertolonii Moretti	Ophrys bertolonii Moretti subsp. bertolonii	Ophrys bertolonii Moretti		Bosco Quarto, PN Alta Murgia	Toritto	Bari	46	D'Alonzo, F.; Perilli, M.; Biagioli, M. Tre nuovi ibridi naturali di Ophrys nella Murgia materana (Basilicata) e barese (Puglia). GIROS Orch. Spont. Eur. 2017, 60 (2), 404-420.
Ophrys bertolonii Moretti	Ophrys bertolonii Moretti subsp. bertolonii	Ophrys bertolonii Moretti		Bosco Difesa Grande	Gravina in Puglia	Bari	46	D'Alonzo, F.; Perilli, M.; Biagioli, M. Tre nuovi ibridi naturali di Ophrys nella Murgia materana (Basilicata) e barese (Puglia). GIROS Orch. Spont. Eur. 2017, 60 (2), 404-420.
Ophrys bertolonii Moretti subsp. bertolonii	Ophrys bertolonii Moretti subsp. bertolonii	Ophrys bertolonii Moretti		RNP Porto Selvaggio e Palude del Capitano	Nardò	Lecce	95	Lumare, F.; Medagli, P. Studio morfometrico e tassonomico su alcune popolazioni di Serapias apulica (S. orientalis subsp. apulica) in Salento (Puglia). GIROS Orch. Spont. Eur. 2017, 60 (1), 26-54.
Ophrys bertolonii Moretti subsp. bertolonii	Ophrys bertolonii Moretti subsp. bertolonii	Ophrys bertolonii Moretti		ORNR Barsento	Noci, Alberobello, Putignano, Castellana Grotte	Bari	70	Gennaio, R.; Lavarra, P. Note preliminari sulla presenza di Orchidaceae nel territorio del Barsento (Bari, Puglia). GIROS Orch. Spont. Eur. 2017, 60 (1), 71-82.
Ophrys bertolonii Moretti	Ophrys bertolonii Moretti subsp. bertolonii	Ophrys bertolonii Moretti			Maruggio	Taranto	47	Dura, T.; Baldacconi, R. Seconda segnalazione di Ophrys speculum nella provincia di Taranto (Puglia). GIROS Orch. Spont. Eur. 2018, 61 (2), 435-438.
Ophrys bertolonii Moretti	Ophrys bertolonii Moretti subsp. bertolonii	Ophrys bertolonii Moretti		Fichella, 37 m sls	Leverano	Lecce	73	Chetta, F.S.; Gennaio, R.; Medagli, P.; Gargiulo, M. Prima segnalazione in Italia del raro ibrido intergenerico Anacamptis morio x Serapias cordigera (x Serapicamptis monfortensis comb. nov.). GIROS Orch. Spont. Eur. 2018, 61 (2), 474-480.
Ophrys bertolonii Moretti	Ophrys bertolonii Moretti subsp. bertolonii	Ophrys bertolonii Moretti			Francavilla Fontana	Brindisi	72	Mascia, G. Ophrys oxyrrhynchos subsp. ingrassiae, prima segnalazione per la provincia di Brindisi. GIROS Orch. Spont. Eur. 2018, 61 (1), 87-90.
Ophrys bertolonii Moretti	Ophrys bertolonii Moretti subsp. bertolonii	Ophrys bertolonii Moretti		Contrada Lamadenza di Quasano, PN Alta Murgia	Bari	Bari	100	D'Alonzo, F.; Perilli, M.; Biagioli, M. Un nuovo ibrido di Ophrys nella Murgia barese (Puglia centrale) tra O. bombyliflora e O. oxyrrhynchos subsp. celiensis. GIROS Orch. Spont. Eur. 2018, 61 (2), 407-415.
Ophrys bertolonii Moretti subsp. bertolonii	Ophrys bertolonii Moretti subsp. bertolonii	Ophrys bertolonii Moretti		Bosco Cuturi	Manduria	Taranto	98	Lumare, F.; Medagli, P.; Dura, T.; Anelli, S. Ophrys x boscocuturiensis, nuovo ibrido triplo del Salento (O. bertolonii subsp. bertolonii x O. holosericea subsp. parvimaculata x O. tenthredinifera subsp. neglecta). GIROS Orch. Spont. Eur. 2018, 61 (2), 374-386.
Ophrys bertolonii Moretti subsp. bertolonii	Ophrys bertolonii Moretti subsp. bertolonii	Ophrys bertolonii Moretti		Macchie di San Cataldo	Lecce	Lecce	28	Lumare, F.; Medagli, P. Una nuova entità salentina, Ophrys tenthredinifera subsp. neglecta var. expansa, a confronto con Ophrys tardans. GIROS Orch. Spont. Eur. 2018, 61 (1), 28-40.
Ophrys bertolonii Moretti	Ophrys bertolonii Moretti subsp. bertolonii	Ophrys bertolonii Moretti		Grumo Appula	Grumo Appula	Bari	49	D'Alonzo, F.; Perilli, M.; Biagioli, M. Sei nuovi ibridi di Ophrys, cinque nella Murgia barese (Puglia) e uno in Basilicata. GIROS Orch. Spont. Eur. 2019, 62 (2), 320-349.
Ophrys bertolonii Moretti	Ophrys bertolonii Moretti subsp. bertolonii	Ophrys bertolonii Moretti		Pulicchio di Gravina	Gravina in Puglia	Bari	49	D'Alonzo, F.; Perilli, M.; Biagioli, M. Sei nuovi ibridi di Ophrys, cinque nella Murgia barese (Puglia) e uno in Basilicata. GIROS Orch. Spont. Eur. 2019, 62 (2), 320-349.
Ophrys bertolonii Moretti	Ophrys bertolonii Moretti subsp. bertolonii	Ophrys bertolonii Moretti		Gravina in Puglia	Gravina in Puglia	Bari	49	D'Alonzo, F.; Perilli, M.; Biagioli, M. Sei nuovi ibridi di Ophrys, cinque nella Murgia barese (Puglia) e uno in Basilicata. GIROS Orch. Spont. Eur. 2019, 62 (2), 320-349.
Ophrys bertolonii Moretti	Ophrys bertolonii Moretti subsp. bertolonii	Ophrys bertolonii Moretti		Bosco Cuturi	Manduria	Taranto	147	Lumare, F.; Medagli, P.; Dura, T.; Anelli, S. Ophrys holosericea subsp. parvimaculata: una nuova forma (f. chloranta) e un nuovo ibrido con Ophrys lutea (O. x pulcherrima). GIROS Orch. Spont. Eur. 2019, 62 (1), 90-100.
Ophrys bertolonii Moretti	Ophrys bertolonii Moretti subsp. bertolonii	Ophrys bertolonii Moretti		Macchie di San Cataldo	Lecce	Lecce	152	Lumare, F.; Medagli, P.; Dura, T.; Anelli, S. Studio morfologico su una popolazione di Ophrys x salentina (O. holosericea subsp. apulica x O. tenthredinifera subsp. neglecta). GIROS Orch. Spont. Eur. 2019, 62 (1), 123-132.
Ophrys bertolonii Moretti	Ophrys bertolonii Moretti subsp. bertolonii	Ophrys bertolonii Moretti		Bosco Difesa Grande	Gravina in Puglia	Bari	50	D'Alonzo, F.; Perilli, M.; Biagioli, M. Nuovi ibridi di Ophrys in Puglia e Basilicata. GIROS Orch. Spont. Eur. 2019, 62 (1), 161-178.
Ophrys bertolonii Moretti	Ophrys bertolonii Moretti subsp. bertolonii	Ophrys bertolonii Moretti		Punta Pizzo	Gallipoli	Lecce	148	Chetta, F.S.; Gennaio, R.; Gargiulo, M.; Serafino, S. Presenza di Ophrys tarentina lungo la costa ionica leccese (Salento, Puglia meridionale). GIROS Orch. Spont. Eur. 2020, 63 (2), 316-321.
Ophrys bertolonii Moretti	Ophrys bertolonii Moretti subsp. bertolonii	Ophrys bertolonii Moretti		Porto Selvaggio	Nardò	Lecce	148	Chetta, F.S.; Gennaio, R.; Gargiulo, M.; Serafino, S. Presenza di Ophrys tarentina lungo la costa ionica leccese (Salento, Puglia meridionale). GIROS Orch. Spont. Eur. 2020, 63 (2), 316-321.
Ophrys bertolonii Moretti	Ophrys bertolonii Moretti subsp. bertolonii	Ophrys bertolonii Moretti		Bosco Difesa Grande	Gravina in Puglia	Bari	139	D'Alonzo, F.; Perilli, M.; Biagioli, M. Nuovi ibridi di Ophrys nella Murgia barese (Puglia meridionale). GIROS Orch. Spont. Eur. 2020, 63 (2), 322-337.
Ophrys bertolonii Moretti	Ophrys bertolonii Moretti subsp. bertolonii	Ophrys bertolonii Moretti		San Marco in Lamis	San Marco in Lamis	Foggia	119	Perilli, M.; Biagioli, M. Tre nuovi ibridi di Ophrys nel Gargano (Puglia). GIROS Orch.Spont. Eur. 2020, 63 (2), 500-515.
Ophrys bertolonii Moretti	Ophrys bertolonii Moretti subsp. bertolonii	Ophrys bertolonii Moretti		Bosco La Lizza e Macchia del Pagliarone	Frigole	Lecce	153	Lumare, F.; Medagli, P.; Anelli, S. Un nuovo morfotipo dell'ibrido Ophrys x angelarum (O. bertolonii x O. tardans). GIROS Orch. Spont. Eur. 2020, 63 (1), 163-170.
Ophrys bertolonii Moretti	Ophrys bertolonii Moretti subsp. bertolonii	Ophrys bertolonii Moretti		Bosco Cuturi	Manduria	Taranto	52	Lumare, F.; Medagli, P.; Turco, A.; Dura, T.; Anelli, S. Le Orchidacee del Bosco Cuturi. GIROS Orch. Spont. Eur. 2020, 63 (1), 199-206.
Ophrys bertolonii Moretti	Ophrys bertolonii Moretti subsp. bertolonii	Ophrys bertolonii Moretti		Macchie di San Cataldo	Lecce	Lecce	53	Lumare, F.; Medagli, P.; Anelli, S. Le Orchidacee delle Macchie di S. Cataldo (Lecce). GIROS Orch. Spont. Eur. 2020, 63 (1), 207-217.
Ophrys bertolonii Moretti	Ophrys bertolonii Moretti subsp. bertolonii	Ophrys bertolonii Moretti		San Giovanni Rotondo	San Giovanni Rotondo	Foggia	54	D'Alonzo, F.; Perilli, M.; Biagioli, M. Due nuovi ibridi garganici di Ophrys sipontensis (Puglia). GIROS Orch. Spont Eur. 2020, 63 (1), 25-36.
Ophrys bertolonii Moretti	Ophrys bertolonii Moretti subsp. bertolonii	Ophrys bertolonii Moretti		Apricena	Apricena	Foggia	101	D'Alonzo, F.; Perilli, M.; Biagioli, M. Tre nuovi ibridi naturali di Ophrys nel Gargano (Puglia). GIROS Orch. Spont. Eur. 2021, 64 (1), 66-82.
Ophrys bertolonii Moretti	Ophrys bertolonii Moretti subsp. bertolonii	Ophrys bertolonii Moretti		San Giovanni Rotondo	San Giovanni Rotondo	Foggia	101	D'Alonzo, F.; Perilli, M.; Biagioli, M. Tre nuovi ibridi naturali di Ophrys nel Gargano (Puglia). GIROS Orch. Spont. Eur. 2021, 64 (1), 66-82.
Ophrys bertolonii Moretti	Ophrys bertolonii Moretti subsp. bertolonii	Ophrys bertolonii Moretti		Monte Sant'Angelo	Monte S. Angelo	Foggia	101	D'Alonzo, F.; Perilli, M.; Biagioli, M. Tre nuovi ibridi naturali di Ophrys nel Gargano (Puglia). GIROS Orch. Spont. Eur. 2021, 64 (1), 66-82.
Ophrys bertolonii Moretti	Ophrys bertolonii Moretti subsp. bertolonii	Ophrys bertolonii Moretti		Bosco comunale Ruvo di Puglia	Ruvo di Puglia	Bari	113	D'Alonzo, F.; Leone, F.; Biagioli, M. Ophrys speculum nel Parco Nazionale dell'Alta Murgia (Bari, Puglia). GIROS Orch. Spont. Eur. 2021, 64 (2), 278-281.
Ophrys bertolonii Moretti	Ophrys bertolonii Moretti subsp. bertolonii	Ophrys bertolonii Moretti		SS 99	Altamura	Bari	32	D'Alonzo, F.; Perilli, M.; Biagioli, M. Un nuovo ibrido di Ophrys (O. apulica x O. sipontensis) nella Murgia barese (Puglia centrale). GIROS Orch. Spont. Eur. 2022, 65 (2), 231-237.
Ophrys bertolonii Moretti	Ophrys bertolonii Moretti subsp. bertolonii	Ophrys bertolonii Moretti			Altamura	Bari	33	D'Alonzo, F.; Biagioli, M. Segnalazioni di due entità rarissime nella Puglia centrale (Anacamptis x murginaa e Ophrys speculum). GIROS Orch. Spont. Eur. 2022, 65 (2), 238-246.
Ophrys bertolonii Moretti	Ophrys bertolonii Moretti subsp. bertolonii	Ophrys bertolonii Moretti		Torre Veneri	Lecce	Lecce	107	Serafino, S.; Chetta, F.S.; Mascia, G. Ophrys xturris-veneris (Ophrys candica x Ophrys classica), un nuovo ibrido del litorale leccese (Salento, Puglia meridionale). GIROS Orch. Spont. Eur. 2022, 65 (2), 300-311.
Ophrys bertoloniiformis O. Danesch & E. Danesch	Ophrys bertolonii Moretti subsp. bertoloniiformis (O.Danesch & E.Danesch) H.Sund	Ophrys bertoloniiformis O.Danesch & E.Danesch	E	Borgo Celano	San Marco in Lamis	Foggia	22	Rossini, A.; Quitadamo, G. Segnalazioni di orchidee rare nel Gargano. GIROS Notizie 2002, 21, 25-27.
Ophrys bertoloniiformis O. Danesch & E. Danesch	Ophrys bertolonii Moretti subsp. bertoloniiformis (O.Danesch & E.Danesch) H.Sund	Ophrys bertoloniiformis O.Danesch & E.Danesch	E	Stinco	Mattinata	Foggia	22	Rossini, A.; Quitadamo, G. Segnalazioni di orchidee rare nel Gargano. GIROS Notizie 2002, 21, 25-27.
Ophrys bertolonii Moretti subsp. bertoloniiformis (O.Danesch & E.Danesch) H. Sund	Ophrys bertolonii Moretti subsp. bertoloniiformis (O.Danesch & E.Danesch) H.Sund	Ophrys bertoloniiformis O.Danesch & E.Danesch	E		Foggia	Foggia	140	Perilli, M. Cinque nuovi ibridi naturali di Ophrys del Gargano (Puglia). GIROS Orch. Spont. Eur. 2015, 58 (2), 309-316.
Ophrys bertolonii Moretti subsp. bertoloniiformis (O.Danesch & E.Danesch) H. Sund	Ophrys bertolonii Moretti subsp. bertoloniiformis (O.Danesch & E.Danesch) H.Sund	Ophrys bertoloniiformis O.Danesch & E.Danesch	E		Foggia	Foggia	140	Perilli, M. Cinque nuovi ibridi naturali di Ophrys del Gargano (Puglia). GIROS Orch. Spont. Eur. 2015, 58 (2), 309-316.
Ophrys bertolonii Moretti subsp. bertoloniiformis (O.Danesch & E.Danesch) H. Sund	Ophrys bertolonii Moretti subsp. bertoloniiformis (O.Danesch & E.Danesch) H.Sund	Ophrys bertoloniiformis O.Danesch & E.Danesch	E	Ponte Ciccalento	San Marco in Lamis	Foggia	140	Perilli, M. Cinque nuovi ibridi naturali di Ophrys del Gargano (Puglia). GIROS Orch. Spont. Eur. 2015, 58 (2), 309-316.
Ophrys bertolonii Moretti subsp. bertoloniiformis (O.Danesch & E.Danesch) H. Sund	Ophrys bertolonii Moretti subsp. bertoloniiformis (O.Danesch & E.Danesch) H.Sund	Ophrys bertoloniiformis O.Danesch & E.Danesch	E	Valle della Torre, strada Borgo Celano-Foggia	San Marco in Lamis	Foggia	31	Perilli, M. Ritrovamenti nel Gargano interno di Orchidaceae a fiori apo e ipocromatici e di un'intera popolazione di Serapias lingua con lusus fiorali. GIROS Orch. Spont. Eur. 2015, 58 (2), 338-342.
Ophrys bertolonii Moretti subsp. bertoloniiformis (O.Danesch & E.Danesch) H. Sund	Ophrys bertolonii Moretti subsp. bertoloniiformis (O.Danesch & E.Danesch) H.Sund	Ophrys bertoloniiformis O.Danesch & E.Danesch	E	Bosco Difesa di San Matteo	San Marco in Lamis	Foggia	154	Perilli, M. Un nuovo ibrido di Ophrys del Gargano (Puglia). GIROS Orch. Spont. Eur. 2016, 59 (1), 170-174.
Ophrys bertolonii Moretti subsp. bertoloniiformis (O.Danesch & E.Danesch) H. Sund	Ophrys bertolonii Moretti subsp. bertoloniiformis (O.Danesch & E.Danesch) H.Sund	Ophrys bertoloniiformis O.Danesch & E.Danesch	E	Gravina	Laterza	Taranto	68	Dura, T.; Biagioli, M. La presenza di Ophrys exaltata s.l. in provincia di Taranto e in Puglia. GIROS Orch. Spont. Eur. 2016, 59 (2), 277-285.
Ophrys bertolonii Moretti subsp. bertoloniiformis (O.Danesch & E.Danesch) H. Sund	Ophrys bertolonii Moretti subsp. bertoloniiformis (O.Danesch & E.Danesch) H.Sund	Ophrys bertoloniiformis O.Danesch & E.Danesch	E	ORNR Barsento	Noci, Alberobello, Putignano, Castellana Grotte	Bari	70	Gennaio, R.; Lavarra, P. Note preliminari sulla presenza di Orchidaceae nel territorio del Barsento (Bari, Puglia). GIROS Orch. Spont. Eur. 2017, 60 (1), 71-82.
Ophrys bertolonii Moretti subsp. bertoloniiformis (O.Danesch & E.Danesch) H. Sund	Ophrys bertolonii Moretti subsp. bertoloniiformis (O.Danesch & E.Danesch) H.Sund	Ophrys bertoloniiformis O.Danesch & E.Danesch	E	Gargano	San Giovanni Rotondo	Foggia	155	D'Alonzo, F.; Perilli, M.; Biagioli, M. Tre nuovi ibridi naturali di Ophrys nel Parco Nazionale del Gargano (Foggia, Puglia settentrionale). GIROS Orch.Spont. Eur. 2017, 60 (2), 308-321.
Ophrys bertolonii Moretti subsp. bertoloniiformis (O.Danesch & E.Danesch) H. Sund	Ophrys bertolonii Moretti subsp. bertoloniiformis (O.Danesch & E.Danesch) H.Sund	Ophrys bertoloniiformis O.Danesch & E.Danesch	E		Foggia	Foggia	99	D'Alonzo, F.; Perilli, M.; Biagioli, M. Un nuovo ibrido naturale di Ophrys nel Parco Nazionale del Gargano (Foggia, Puglia settentrionale). GIROS Orch. Spont. Eur. 2018, 61 (2), 399-406.
Ophrys bertolonii Moretti subsp. bertoloniiformis (O.Danesch & E.Danesch) H. Sund	Ophrys bertolonii Moretti subsp. bertoloniiformis (O.Danesch & E.Danesch) H.Sund	Ophrys bertoloniiformis O.Danesch & E.Danesch	E		Foggia	Foggia	99	D'Alonzo, F.; Perilli, M.; Biagioli, M. Un nuovo ibrido naturale di Ophrys nel Parco Nazionale del Gargano (Foggia, Puglia settentrionale). GIROS Orch. Spont. Eur. 2018, 61 (2), 399-406.
Ophrys bertolonii Moretti subsp. bertoloniiformis (O.Danesch & E.Danesch) H. Sund	Ophrys bertolonii Moretti subsp. bertoloniiformis (O.Danesch & E.Danesch) H.Sund	Ophrys bertoloniiformis O.Danesch & E.Danesch	E		Foggia	Foggia	99	D'Alonzo, F.; Perilli, M.; Biagioli, M. Un nuovo ibrido naturale di Ophrys nel Parco Nazionale del Gargano (Foggia, Puglia settentrionale). GIROS Orch. Spont. Eur. 2018, 61 (2), 399-406.
Ophrys bertolonii Moretti subsp. bertoloniiformis (O.Danesch & E.Danesch) H. Sund	Ophrys bertolonii Moretti subsp. bertoloniiformis (O.Danesch & E.Danesch) H.Sund	Ophrys bertoloniiformis O.Danesch & E.Danesch	E	SS 272 San Giovanni Rotondo-San Marco in Lamis	Foggia	Foggia	99	D'Alonzo, F.; Perilli, M.; Biagioli, M. Un nuovo ibrido naturale di Ophrys nel Parco Nazionale del Gargano (Foggia, Puglia settentrionale). GIROS Orch. Spont. Eur. 2018, 61 (2), 399-406.
Ophrys bertolonii subsp. bertoloniiformis (O. Danesch & E. Danesch) H. Sund.	Ophrys bertolonii Moretti subsp. bertoloniiformis (O.Danesch & E.Danesch) H.Sund	Ophrys bertoloniiformis O.Danesch & E.Danesch	E	San Giovanni Rotondo	San Giovanni Rotondo	Foggia	54	D'Alonzo, F.; Perilli, M.; Biagioli, M. Due nuovi ibridi garganici di Ophrys sipontensis (Puglia). GIROS Orch. Spont Eur. 2020, 63 (1), 25-36.
Ophrys bertolonii subsp. bertoloniiformis (O. Danesch & E. Danesch) H. Sund.	Ophrys bertolonii Moretti subsp. bertoloniiformis (O.Danesch & E.Danesch) H.Sund	Ophrys bertoloniiformis O.Danesch & E.Danesch	E	Manfredonia	Manfredonia	Foggia	54	D'Alonzo, F.; Perilli, M.; Biagioli, M. Due nuovi ibridi garganici di Ophrys sipontensis (Puglia). GIROS Orch. Spont Eur. 2020, 63 (1), 25-36.
Ophrys biscutella O.Danesch & E.Danesch	Ophrys biscutella O.Danesch & E.Danesch	Ophrys biscutella O.Danesch & E.Danesch	E		Foggia	Foggia	156	Devey, D.S.; Bateman, R.M.; Fay, F.M.; Hawkins, A.J. Friends or relatives? Phylogenetics and species delimitation in the controversial European orchid genus Ophrys. Ann. Bot. 2008, 101, 385-402. https://doi.10.1093/aob/mcm299.
Ophrys biscutella O.Danesch & E.Danesch	Ophrys biscutella O.Danesch & E.Danesch	Ophrys biscutella O.Danesch & E.Danesch	E		Foggia	Foggia	156	Devey, D.S.; Bateman, R.M.; Fay, F.M.; Hawkins, A.J. Friends or relatives? Phylogenetics and species delimitation in the controversial European orchid genus Ophrys. Ann. Bot. 2008, 101, 385-402. https://doi.10.1093/aob/mcm299.
Ophrys argolica subsp. biscutella (O. Danesch & E. Danesch) Klaver & Kreutz	Ophrys biscutella O.Danesch & E.Danesch	Ophrys biscutella O.Danesch & E.Danesch	E	Monte Sacro	Mattinata	Foggia	60	Medagli, P.; Turco, A. Ophrys x rossiniae e Ophrys x quitadamoi, due ibridi naturali nuovi del Gargano. GIROS Notizie 2011, 47, 54-57.
Ophrys argolica subsp. biscutella (O. Danesch & E. Danesch) Klaver & Kreutz	Ophrys biscutella O.Danesch & E.Danesch	Ophrys biscutella O.Danesch & E.Danesch	E		Foggia	Foggia	157	Perilli, M. Tre nuovi ibridi naturali di Ophrys del Gargano. Giros Notizie 2012, 51, 108-110.
Ophrys argolica subsp. biscutella (O. Danesch & E. Danesch) Klaver & Kreutz	Ophrys biscutella O.Danesch & E.Danesch	Ophrys biscutella O.Danesch & E.Danesch	E		Foggia	Foggia	157	Perilli, M. Tre nuovi ibridi naturali di Ophrys del Gargano. Giros Notizie 2012, 51, 108-110.
Ophrys argolica subsp. biscutella (O. Danesch & E. Danesch) Klaver & Kreutz	Ophrys biscutella O.Danesch & E.Danesch	Ophrys biscutella O.Danesch & E.Danesch	E		Foggia	Foggia	157	Perilli, M. Tre nuovi ibridi naturali di Ophrys del Gargano. Giros Notizie 2012, 51, 108-110.
Ophrys argolica subsp. biscutella (O. Danesch & E. Danesch) Klaver & Kreutz	Ophrys biscutella O.Danesch & E.Danesch	Ophrys biscutella O.Danesch & E.Danesch	E	San Marco in Lamis	San Marco in Lamis	Foggia	157	Perilli, M. Tre nuovi ibridi naturali di Ophrys del Gargano. Giros Notizie 2012, 51, 108-110.
Ophrys biscutella O.Danesch & E.Danesch	Ophrys biscutella O.Danesch & E.Danesch	Ophrys biscutella O.Danesch & E.Danesch	E	Monte Celano	San Giovanni Rotondo	Foggia	31	Perilli, M. Ritrovamenti nel Gargano interno di Orchidaceae a fiori apo e ipocromatici e di un'intera popolazione di Serapias lingua con lusus fiorali. GIROS Orch. Spont. Eur. 2015, 58 (2), 338-342.
Ophrys crabronifera Mauri subsp. biscutella (O. Danesch & E. Danesch) Klaver & Kreutz	Ophrys biscutella O.Danesch & E.Danesch	Ophrys biscutella O.Danesch & E.Danesch	E	Bosco Difesa di San Matteo	San Marco in Lamis	Foggia	154	Perilli, M. Un nuovo ibrido di Ophrys del Gargano (Puglia). GIROS Orch. Spont. Eur. 2016, 59 (1), 170-174.
Ophrys crabronifera Mauri subsp. biscutella (O. Danesch & E. Danesch) Klaver & Kreutz	Ophrys biscutella O.Danesch & E.Danesch	Ophrys biscutella O.Danesch & E.Danesch	E	Gargano	San Giovanni Rotondo	Foggia	48	D'Alonzo, F.; Perilli, M.; Biagioli, M. Quattro nuovi ibridi naturali di Ophrys nel Parco Nazionale del Gargano (Foggia, Puglia settentrionale). GIROS Orch. Spont. Eur. 2018, 61 (1), 60-78.
Ophrys crabronifera Mauri subsp. biscutella (O. Danesch & E. Danesch) Klaver & Kreutz	Ophrys biscutella O.Danesch & E.Danesch	Ophrys biscutella O.Danesch & E.Danesch	E	Pulicchio di Gravina	Gravina in Puglia	Bari	49	D'Alonzo, F.; Perilli, M.; Biagioli, M. Sei nuovi ibridi di Ophrys, cinque nella Murgia barese (Puglia) e uno in Basilicata. GIROS Orch. Spont. Eur. 2019, 62 (2), 320-349.
Ophrys crabronifera Mauri subsp. biscutella (O. Danesch & E. Danesch) Klaver & Kreutz	Ophrys biscutella O.Danesch & E.Danesch	Ophrys biscutella O.Danesch & E.Danesch	E	San Marco in Lamis	San Marco in Lamis	Foggia	119	Perilli, M.; Biagioli, M. Tre nuovi ibridi di Ophrys nel Gargano (Puglia). GIROS Orch.Spont. Eur. 2020, 63 (2), 500-515.
Ophrys bombyliflora Link	Ophrys bombyliflora Link	Ophrys bombyliflora Link		Torre San Giovanni	Ugento	Lecce	75	Gennaio, R. Osservazioni su alcune anomalie fiorali in esemplari di Ophrys apifera Huds. presso Torre San Giovanni, Ugento (Le). GIROS Notizie 2003, 22, 29-30.
Ophrys bombyliflora Link	Ophrys bombyliflora Link	Ophrys bombyliflora Link		Gargano	Foggia	Foggia	138	D’Emerico, S.; Pignone, D.; Bartolo, G.; Pulvirenti, S.; Terrasi, C.; Stuto, S.; Scrugli, A. Karyomorphology, heterochromatin patterns and evolution in the genus Ophrys (Orchidaceae). Bot. J. Linn. Soc. 2005, 148, 87–99. https://doi.org/10.1111/j.1095-8339.2005.00393.x.
Ophrys bombyliflora Link	Ophrys bombyliflora Link	Ophrys bombyliflora Link		NP Alta Murgia	Gravina in Puglia	Bari	42	Perrino, P.; Laghetti, G.; Tersi, M. Modern concepts for the sustainable use of Plant Genetic Resources in the Mediterranean natural protected areas: the case study of the Alta Murgia Park (Italy). Genet. Resour. Crop Evol. 2006, 53, 695-710. https://doi.10.1007/s10722-004-3942-x
Ophrys bombyliflora Link	Ophrys bombyliflora Link	Ophrys bombyliflora Link		Gravaglione	Altamura	Bari	87	Medagli, P.; Cillo, N. Ophrys murgiana Cillo, Medagli & Margherita, specie nuova delle Murge (Puglia, Italia meridionale). GIROS Notizie 2009, 41, 23–25.
Ophrys bombyliflora Link	Ophrys bombyliflora Link	Ophrys bombyliflora Link		Torre San Giovanni	Ugento	Lecce	76	Gennaio, R. Ophrys x ozantina R. Gennaio [Ophrys bobyliflora Link x Ophrys parvimaculata (O. Danesch. & E. Danesch) H.F. Paulua & Gack)], un nuovo ibrido naturale rinvenuto nel Parco Regionale "Litorale di Ugento" (Salento, Puglia). GIROS Notizie 2009, 41, 28-29.
Ophrys bombyliflora Link	Ophrys bombyliflora Link	Ophrys bombyliflora Link		Nature 2000 Site Bosco di Mesola	Cassano delle Murge	Bari	88	Cillo, N. Ophrys mateolana Medagli, D'Emerico, Bianco & Ruggiero, nuove segnalazioni in provincia di Bari. GIROS Notizie 2009, 40, 38-40.
Ophrys bombyliflora Link	Ophrys bombyliflora Link	Ophrys bombyliflora Link		lungo la costa	Monopoli	Bari	58	Perrino, E.V.; Signorile, G. Costa di Monopoli (Puglia): checklist della flora vascolare. Inform. Bot. Ital. 2009, 41 (2), 263-279.
Ophrys bombyliflora Link	Ophrys bombyliflora Link	Ophrys bombyliflora Link		Palude di Cassano	Melendugno	Lecce	57	Turco, A.; Medagli, P. Serapias x marchiorii Turco & Medagli (Serapias bergonii E.G. Camus x Serapias politisii Renz) ibrido naturale nuovo del Salento. Thalassia Salentina 2009, 32, 145-150.
Ophrys bombyliflora Link	Ophrys bombyliflora Link	Ophrys bombyliflora Link		RNP Saline di Punta della Contessa	Brindisi	Brindisi	59	Tomaselli, V.; Urbano, M.; Sciandrello, S.; Wagensommer, R.P.; Costanzo, E.; Albano, A.; Medagli, P.; Mele, C.; Di Pietro, R. Cartografia tematica ed analisi del paesaggio vegetale ed agricolo del Parco Naturale Regionale “Saline di Punta della Contessa” (Brindisi - Puglia). Quad. Bot. Amb. Appl. 2010, 21, 53-76.
Ophrys bombyliflora Link	Ophrys bombyliflora Link	Ophrys bombyliflora Link		nord del Gargano, strada SS 89 tra Sannicandro Garganico e Cagnano Varano al km. 30,7	Foggia	Foggia	89	Liverani, V.; Romolini, R. Ophrys holosericea subsp. paolina, nuova sottospecie del nord del Gargano (Puglia, Italia). J. Eur. Orch. 2010, 42 (3-4), 467-476.
Ophrys bombyliflora Link	Ophrys bombyliflora Link	Ophrys bombyliflora Link		Macchie di San Cataldo	Lecce	Lecce	62	Medagli, P.; Turco, A. Serapias x ruggieroi e Serapias x d'emericoi ibridi naturali nuovi del Salento. Thalassia Salentina 2011, 33, 75-82.
Ophrys bombyliflora Link	Ophrys bombyliflora Link	Ophrys bombyliflora Link		Monte Castiglione	Faeto	Foggia	43	Perrino, E.V.; Cavallaro, V. Flora delle praterie di Monte Castiglione (Alta Murgia-Puglia). Interdipendenze 2011, 3, 31-45. https://doi.10.4447/int.3110011.
Ophrys bombyliflora Link	Ophrys bombyliflora Link	Ophrys bombyliflora Link		Monte Sacro	Mattinata	Foggia	60	Medagli, P.; Turco, A. Ophrys x rossiniae e Ophrys x quitadamoi, due ibridi naturali nuovi del Gargano. GIROS Notizie 2011, 47, 54-57.
Ophrys bombyliflora Link	Ophrys bombyliflora Link	Ophrys bombyliflora Link		S. Paolo	Martina Franca	Taranto	61	Dura, T.; Turco, A.; Gennaio, R.; Medagli, P. Una nuova entità della Puglia: Ophrys oxyrrhynchos Tod. subsp. ingrassiae Dura, Turco, Gennaio & Medagli. GIROS Notizie 2011, 46, 37-39.
Ophrys bombyliflora Link	Ophrys bombyliflora Link	Ophrys bombyliflora Link		Ruvo di Puglia	Ruvo di Puglia	Bari	109	Turco, A.; D’Emerico, S.; Lozito, L.; Medagli, P. Ophrys peucetiae e Ophrys pseudomelena, due nuovi taxa per la Puglia. Giros Notizie 2012, 50, 4-11.
Ophrys bombyliflora Link	Ophrys bombyliflora Link	Ophrys bombyliflora Link		Torre Canne	Fasano	Brindisi	78	Turco, A.; Medagli, P. Serapias x gennaioi (Serapias cordigera x Serapias orientalis subsp. apulica), ibrido naturale nuovo del Salento. Giros Notizie 2012, 49, 68-70.
Ophrys bombyliflora Link	Ophrys bombyliflora Link	Ophrys bombyliflora Link		Macchie di San Cataldo	Lecce	Lecce	63	Turco, A.; Ruggiero, L.; Gennaio, R.; D’Emerico, S. Ophrys x medaglii un nuovo ibrido naturale del Salento. Thalassia Salentina 2012, 34, 25-32.
Ophrys bombyliflora Link	Ophrys bombyliflora Link	Ophrys bombyliflora Link		Masseria Zanzara	Veglie	Lecce	63	Turco, A.; Ruggiero, L.; Gennaio, R.; D’Emerico, S. Ophrys x medaglii un nuovo ibrido naturale del Salento. Thalassia Salentina 2012, 34, 25-32.
Ophrys bombyliflora Link	Ophrys bombyliflora Link	Ophrys bombyliflora Link		Torre Colimena	Manduria	Taranto	63	Turco, A.; Ruggiero, L.; Gennaio, R.; D’Emerico, S. Ophrys x medaglii un nuovo ibrido naturale del Salento. Thalassia Salentina 2012, 34, 25-32.
Ophrys bombyliflora Link	Ophrys bombyliflora Link	Ophrys bombyliflora Link		Porto Selvaggio	Nardò	Lecce	44	Inguscio, S.; Rossi, E.; Scarpina, L.; Medagli, P. Guida alle Orchidee del Parco Naturale Regionale Porto Selvaggio e Palude del Capitano; Editrice Salentina, Galatina, 2012; pp. 1-77.
Ophrys bombyliflora Link	Ophrys bombyliflora Link	Ophrys bombyliflora Link		Porto Selvaggio	Nardò	Lecce	44	Inguscio, S.; Rossi, E.; Scarpina, L.; Medagli, P. Guida alle Orchidee del Parco Naturale Regionale Porto Selvaggio e Palude del Capitano; Editrice Salentina, Galatina, 2012; pp. 1-77.
Ophrys bombyliflora Link	Ophrys bombyliflora Link	Ophrys bombyliflora Link		Porto Selvaggio	Nardò	Lecce	44	Inguscio, S.; Rossi, E.; Scarpina, L.; Medagli, P. Guida alle Orchidee del Parco Naturale Regionale Porto Selvaggio e Palude del Capitano; Editrice Salentina, Galatina, 2012; pp. 1-77.
Ophrys bombyliflora Link	Ophrys bombyliflora Link	Ophrys bombyliflora Link		Porto Selvaggio	Nardò	Lecce	44	Inguscio, S.; Rossi, E.; Scarpina, L.; Medagli, P. Guida alle Orchidee del Parco Naturale Regionale Porto Selvaggio e Palude del Capitano; Editrice Salentina, Galatina, 2012; pp. 1-77.
Ophrys bombyliflora Link	Ophrys bombyliflora Link	Ophrys bombyliflora Link		Acquatina di Frigole	Frigole	Lecce	64	Lumare, F.; Medagli P. Le orchidee spontanee dello "Stagno di Acquatina" (Lecce). GIROS Notizie 2013, 52, 94-96.
Ophrys bombyliflora Link	Ophrys bombyliflora Link	Ophrys bombyliflora Link		SR Le Cesine	Vernole	Lecce	65	Medagli, P.; Sciandrello, S.; Mele, C.; Di Pietro, R.; Wagensommer, R.P.; Urbano, M.; Tomaselli, V. Analisi della biodiversità vegetale e cartografia della vegetazione, degli Habitat e dell’uso del suolo della Riserva Naturale Statale “Le Cesine” (Lecce-Puglia). Quad. Bot. Amb. Appl. 2013, 24, 55-76.
Ophrys bombyliflora Link	Ophrys bombyliflora Link	Ophrys bombyliflora Link		Bosco Difesa Grande	Gravina in Puglia	Bari	27	D'Alonzo, F. Le orchidee della Murgia barese e materana. Parco Nazionale dell'Alta Murgia barese - Parco Regionale della Murgia materana - Bosco Difesa Grande. GIROS Notizie 2013, 54, 24-38.
Ophrys bombyliflora Link	Ophrys bombyliflora Link	Ophrys bombyliflora Link		NP Alta Murgia	Gravina in Puglia	Bari	27	D'Alonzo, F. Le orchidee della Murgia barese e materana. Parco Nazionale dell'Alta Murgia barese - Parco Regionale della Murgia materana - Bosco Difesa Grande. GIROS Notizie 2013, 54, 24-38.
Ophrys bombyliflora Link	Ophrys bombyliflora Link	Ophrys bombyliflora Link		Bosco Difesa Grande	Gravina in Puglia	Bari	35	D'Alonzo F. Descrizione di un nuovo ibrido di Ophrys in Puglia: Ophrys x difesagrandeana D'Alonzo [O. apulica (O. Danesch & E. Danesch) O. Danesch & E. Danesch x O. conradiae Melki & Deschâtres]. GIROS Notizie 2014, 57, 32-34.
Ophrys bombyliflora Link	Ophrys bombyliflora Link	Ophrys bombyliflora Link		Lido Marini, 66 m slm	Ugento	Lecce	66	Gennaio, R. Nuova segnalazione nel Salento di Orchis italica Poir. GIROS Notizie 2014, 57, 59-61.
Ophrys bombyliflora Link	Ophrys bombyliflora Link	Ophrys bombyliflora Link		NP Alta Murgia	Gravina in Puglia	Bari	114	D'Alonzo, F. Ophrys gravinensis, nuova specie endemica della Puglia. GIROS Orch. Spont. Eur. 2015, 58 (1), 98-106.
Ophrys bombyliflora Link	Ophrys bombyliflora Link	Ophrys bombyliflora Link		RNP Costa Otranto - S. Maria di Leuca e Bosco di Tricase	Otranto	Lecce	110	Gennaio, R.; Medagli, P. Ophrys x sulphurea Gennaio & Medagli, nuovo ibrido naturale del Salento (Puglia). GIROS Orch. Spont. Eur. 2015, 58 (1), 110-113.
Ophrys bombyliflora Link	Ophrys bombyliflora Link	Ophrys bombyliflora Link		RNP Lama Balice	Bari	Bari	90	De Leo, V. Le Orchidaceae del Parco Naturale di Lama Balice (Bari, Puglia). GIROS Orch. Spont. Eur. 2015, 58 (1), 129-135.
Ophrys bombyliflora Link	Ophrys bombyliflora Link	Ophrys bombyliflora Link		Pulicchio	Gravina in Puglia	Bari	67	D'Alonzo, F. Nuove stazioni di Ophrys gravinensis in Puglia e descrizione di due suoi ibridi. GIROS Orch. Spont. Eur. 2015, 58 (2), 247-261.
Ophrys bombyliflora Link	Ophrys bombyliflora Link	Ophrys bombyliflora Link		Pulicchio	Gravina in Puglia	Bari	67	D'Alonzo, F. Nuove stazioni di Ophrys gravinensis in Puglia e descrizione di due suoi ibridi. GIROS Orch. Spont. Eur. 2015, 58 (2), 247-261.
Ophrys bombyliflora Link	Ophrys bombyliflora Link	Ophrys bombyliflora Link		Bosco Difesa Grande	Gravina in Puglia	Bari	111	D'Alonzo, F. Un nuovo ibrido di Ophrys in Puglia: Ophrys x michelae D'Alonzo (O. oxyrrhynchos subsp. celiensis x O. tenthredinifera subsp. neglecta). GIROS Orch. Spont. Eur. 2015, 58 (2), 279-285.
Ophrys bombyliflora Link	Ophrys bombyliflora Link	Ophrys bombyliflora Link		Bosco Difesa Grande	Gravina in Puglia	Bari	111	D'Alonzo, F. Un nuovo ibrido di Ophrys in Puglia: Ophrys x michelae D'Alonzo (O. oxyrrhynchos subsp. celiensis x O. tenthredinifera subsp. neglecta). GIROS Orch. Spont. Eur. 2015, 58 (2), 279-285.
Ophrys bombyliflora Link	Ophrys bombyliflora Link	Ophrys bombyliflora Link		Torre Chianca-Bacino Idume, RNP Bosco e Paludi di Rauccio	Lecce	Lecce	79	Gennaio, R.; Lumare, F.; Medagli, P. Nuova segnalazione in Italia dell'ibrido intergenerico x Serapicamptis nouletii (Anacamptis laxiflora x Serapias cordigera). GIROS Orch. Spont. Eur. 2015, 58 (2), 334-337.
Ophrys bombyliflora Link	Ophrys bombyliflora Link	Ophrys bombyliflora Link		Torre Guaceto	Carovigno	Brindisi	80	Beccarisi, L.; Marinò, F.; Medagli, P.; Zizzi, T.; Minonne, F. Inventario della flora vascolare della Riserva Naturale di Torre Guaceto (Puglia). Thalassia Salentina 2015, 37, 11-56. https://doi.10.1285/i15910725v37p11.
Ophrys bombyliflora Link	Ophrys bombyliflora Link	Ophrys bombyliflora Link		Gravina	Laterza	Taranto	68	Dura, T.; Biagioli, M. La presenza di Ophrys exaltata s.l. in provincia di Taranto e in Puglia. GIROS Orch. Spont. Eur. 2016, 59 (2), 277-285.
Ophrys bombyliflora Link	Ophrys bombyliflora Link	Ophrys bombyliflora Link		Pulicchio	Gravina in Puglia	Bari	91	D'Alonzo, F.; Perilli, M. Quattro nuovi ibridi naturali di Ophrys nel Parco Nazionale dell'Alta Murgia (Bari, Puglia). GIROS Orch. Spont. Eur. 2016, 59 (2), 291-310.
Ophrys bombyliflora Link	Ophrys bombyliflora Link	Ophrys bombyliflora Link		Pulicchio	Gravina in Puglia	Bari	91	D'Alonzo, F.; Perilli, M. Quattro nuovi ibridi naturali di Ophrys nel Parco Nazionale dell'Alta Murgia (Bari, Puglia). GIROS Orch. Spont. Eur. 2016, 59 (2), 291-310.
Ophrys bombyliflora Link	Ophrys bombyliflora Link	Ophrys bombyliflora Link		Starale	San Marco in Lamis	Foggia	69	D'Alonzo, F.; Perilli, M. Due nuovi ibridi naturali di Ophrys del Gargano (Puglia). GIROS Orch. Spont. Eur. 2016, 59 (1), 60-69.
Ophrys bombyliflora Link	Ophrys bombyliflora Link	Ophrys bombyliflora Link		Bosco Difesa di San Matteo	San Marco in Lamis	Foggia	154	Perilli, M. Un nuovo ibrido di Ophrys del Gargano (Puglia). GIROS Orch. Spont. Eur. 2016, 59 (1), 170-174.
Ophrys bombyliflora Link	Ophrys bombyliflora Link	Ophrys bombyliflora Link		Serra di Rottacapozza	Ugento	Lecce	142	Gennaio, R.; Gargiulo, M.; Medagli, P.; Chetta, F.S. Ophrys x montalciniae (O. incubacea subsp. incubacea x O. sphegodes subsp. classica), nuovo ibrido naturale del Salento (Puglia). GIROS Orch. Spont. Eur. 2016, 59 (2), 339-346.
Ophrys bombyliflora Link	Ophrys bombyliflora Link	Ophrys bombyliflora Link		Serra di Rottacapozza, PNR Litorale di Ugento	Ugento	Lecce	158	Gennaio, R.; Gargiulo, M.; Medagli, P.; Chetta, F.S. Due nuovi ibridi di Ophrys incubacea subsp. brutia nel Salento. GIROS Orch. Spont. Eur. 2016, 59 (2), 389-395.
Ophrys bombyliflora Link	Ophrys bombyliflora Link	Ophrys bombyliflora Link		ORNR Barsento	Noci, Alberobello, Putignano, Castellana Grotte	Bari	70	Gennaio, R.; Lavarra, P. Note preliminari sulla presenza di Orchidaceae nel territorio del Barsento (Bari, Puglia). GIROS Orch. Spont. Eur. 2017, 60 (1), 71-82.
Ophrys bombyliflora Link	Ophrys bombyliflora Link	Ophrys bombyliflora Link		Porto Badisco	Otranto	Lecce	29	Lumare, F.; Medagli, P.; Biagioli, M. Primo ritrovamento in Italia (Salento, Puglia) di Anacamptis papilionacea subsp. aegaea. GIROS Orch. Spont. Eur. 2017, 60 (1), 83-89.
Ophrys bombyliflora Link	Ophrys bombyliflora Link	Ophrys bombyliflora Link		Fontanelle, RNP Litorale di Ugento	Ugento	Lecce	81	Gennaio, R. Serapias apulica subsp. uxentina, un nuovo taxon salentino (Puglia). GIROS Orch. Spont. Eur. 2017, 60 (2), 347-360.
Ophrys bombyliflora Link	Ophrys bombyliflora Link	Ophrys bombyliflora Link		Bosco Quarto, PN Alta Murgia	Toritto	Bari	46	D'Alonzo, F.; Perilli, M.; Biagioli, M. Tre nuovi ibridi naturali di Ophrys nella Murgia materana (Basilicata) e barese (Puglia). GIROS Orch. Spont. Eur. 2017, 60 (2), 404-420.
Ophrys bombyliflora Link	Ophrys bombyliflora Link	Ophrys bombyliflora Link		Bosco Difesa Grande	Gravina in Puglia	Bari	46	D'Alonzo, F.; Perilli, M.; Biagioli, M. Tre nuovi ibridi naturali di Ophrys nella Murgia materana (Basilicata) e barese (Puglia). GIROS Orch. Spont. Eur. 2017, 60 (2), 404-420.
Ophrys bombyliflora Link	Ophrys bombyliflora Link	Ophrys bombyliflora Link		Li Foggi	Gallipoli	Lecce	71	Gennaio, R. Prima descrizione dell'ibrido naturale Ophrys x barbarae (O. lutea x O. sicula). GIROS Orch. Spont. Eur. 2017, 60 (2), 421-426.
Ophrys bombyliflora Link	Ophrys bombyliflora Link	Ophrys bombyliflora Link		Macchie di San Cataldo, contrada Ramanno	Lecce	Lecce	143	Serafino, S.; Gennaio, R.; Chetta, F.S.; Gargiulo, M.; Medagli, P. Ophrys x salapiensis (O. apulica x O. bombyliflora x O. candica), un nuovo ibrido triplo del Salento. GIROS Orch. Spont. Eur. 2017, 60 (2): 438-446.
Ophrys bombyliflora Link	Ophrys bombyliflora Link	Ophrys bombyliflora Link		RNP Porto Selvaggio e Palude del Capitano	Nardò	Lecce	159	Lumare, F.; Medagli, P. Ophrys x biagiolii, nuovo ibrido triplo del Salento (O. bombyliflora x O. candica x O. holosericea subsp. parvimaculata). GIROS Orch. Spont. Eur. 2018, 61 (2), 363-373.
Ophrys bombyliflora Link	Ophrys bombyliflora Link	Ophrys bombyliflora Link		Bosco Cuturi	Manduria	Taranto	98	Lumare, F.; Medagli, P.; Dura, T.; Anelli, S. Ophrys x boscocuturiensis, nuovo ibrido triplo del Salento (O. bertolonii subsp. bertolonii x O. holosericea subsp. parvimaculata x O. tenthredinifera subsp. neglecta). GIROS Orch. Spont. Eur. 2018, 61 (2), 374-386.
Ophrys bombyliflora Link	Ophrys bombyliflora Link	Ophrys bombyliflora Link		Contrada Lamadenza di Quasano, PN Alta Murgia	Bari	Bari	100	D'Alonzo, F.; Perilli, M.; Biagioli, M. Un nuovo ibrido di Ophrys nella Murgia barese (Puglia centrale) tra O. bombyliflora e O. oxyrrhynchos subsp. celiensis. GIROS Orch. Spont. Eur. 2018, 61 (2), 407-415.
Ophrys bombyliflora Link	Ophrys bombyliflora Link	Ophrys bombyliflora Link		Contrada Lamadenza di Quasano, PN Alta Murgia	Bari	Bari	100	D'Alonzo, F.; Perilli, M.; Biagioli, M. Un nuovo ibrido di Ophrys nella Murgia barese (Puglia centrale) tra O. bombyliflora e O. oxyrrhynchos subsp. celiensis. GIROS Orch. Spont. Eur. 2018, 61 (2), 407-415.
Ophrys bombyliflora Link	Ophrys bombyliflora Link	Ophrys bombyliflora Link		Fichella, 37 m sls	Leverano	Lecce	73	Chetta, F.S.; Gennaio, R.; Medagli, P.; Gargiulo, M. Prima segnalazione in Italia del raro ibrido intergenerico Anacamptis morio x Serapias cordigera (x Serapicamptis monfortensis comb. nov.). GIROS Orch. Spont. Eur. 2018, 61 (2), 474-480.
Ophrys bombyliflora Link	Ophrys bombyliflora Link	Ophrys bombyliflora Link		Bacino Bianca, PNR Litorale di Ugento	Ugento	Lecce	82	Gennaio, R; Gargiulo, M.; Chetta, F.S. Serapias x fallax Soó nothosubsp. piccinnoi, nuovo ibrido del Salento tra S. bergonii e S. vomeracea subsp. longipetala. GIROS Orch. Spont. Eur. 2018, 61 (2), 481-489.
Ophrys bombyliflora Link	Ophrys bombyliflora Link	Ophrys bombyliflora Link		Macchie di San Cataldo	Lecce	Lecce	112	Lumare, F.; Medagli, P.; Dura, T.; Serafino, S.; Anelli, S.; Biagioli, M. Presenza sulla costa adriatica leccese di Ophrys tarentina e del suo ibrido con O. passionis subsp. garganica (Salento, Puglia meridionale). GIROS Orch. Spont. Eur. 2018, 61 (2), 490-497.
Ophrys bombyliflora Link	Ophrys bombyliflora Link	Ophrys bombyliflora Link		Macchie di San Cataldo	Lecce	Lecce	28	Lumare, F.; Medagli, P. Una nuova entità salentina, Ophrys tenthredinifera subsp. neglecta var. expansa, a confronto con Ophrys tardans. GIROS Orch. Spont. Eur. 2018, 61 (1), 28-40.
Ophrys bombyliflora Link	Ophrys bombyliflora Link	Ophrys bombyliflora Link		Gargano	Manfredonia	Foggia	48	D'Alonzo, F.; Perilli, M.; Biagioli, M. Quattro nuovi ibridi naturali di Ophrys nel Parco Nazionale del Gargano (Foggia, Puglia settentrionale). GIROS Orch. Spont. Eur. 2018, 61 (1), 60-78.
Ophrys bombyliflora Link	Ophrys bombyliflora Link	Ophrys bombyliflora Link		Grumo Appula	Grumo Appula	Bari	49	D'Alonzo, F.; Perilli, M.; Biagioli, M. Sei nuovi ibridi di Ophrys, cinque nella Murgia barese (Puglia) e uno in Basilicata. GIROS Orch. Spont. Eur. 2019, 62 (2), 320-349.
Ophrys bombyliflora Link	Ophrys bombyliflora Link	Ophrys bombyliflora Link		Pulicchio di Gravina	Gravina in Puglia	Bari	49	D'Alonzo, F.; Perilli, M.; Biagioli, M. Sei nuovi ibridi di Ophrys, cinque nella Murgia barese (Puglia) e uno in Basilicata. GIROS Orch. Spont. Eur. 2019, 62 (2), 320-349.
Ophrys bombyliflora Link	Ophrys bombyliflora Link	Ophrys bombyliflora Link		SR Le Cesine	Vernole	Lecce	160	Gennaio, R.; Medagli, P. Un nuovo triplo ibrido di Ophrys nel Salento (Puglia): O. bombyliflora x O. passionis subsp. garganica x O. sphegodes subsp. classica. GIROS Orch. Spont. Eur. 2019, 62 (2), 364-370.
Ophrys bombyliflora Link	Ophrys bombyliflora Link	Ophrys bombyliflora Link		Bosco Cuturi	Manduria	Taranto	147	Lumare, F.; Medagli, P.; Dura, T.; Anelli, S. Ophrys holosericea subsp. parvimaculata: una nuova forma (f. chloranta) e un nuovo ibrido con Ophrys lutea (O. x pulcherrima). GIROS Orch. Spont. Eur. 2019, 62 (1), 90-100.
Ophrys bombyliflora Link	Ophrys bombyliflora Link	Ophrys bombyliflora Link		Macchie di San Cataldo	Lecce	Lecce	152	Lumare, F.; Medagli, P.; Dura, T.; Anelli, S. Studio morfologico su una popolazione di Ophrys x salentina (O. holosericea subsp. apulica x O. tenthredinifera subsp. neglecta). GIROS Orch. Spont. Eur. 2019, 62 (1), 123-132.
Ophrys bombyliflora Link	Ophrys bombyliflora Link	Ophrys bombyliflora Link		San Marco in Lamis	San Marco in Lamis	Foggia	50	D'Alonzo, F.; Perilli, M.; Biagioli, M. Nuovi ibridi di Ophrys in Puglia e Basilicata. GIROS Orch. Spont. Eur. 2019, 62 (1), 161-178.
Ophrys bombyliflora Link	Ophrys bombyliflora Link	Ophrys bombyliflora Link		Bosco Difesa Grande	Gravina in Puglia	Bari	139	D'Alonzo, F.; Perilli, M.; Biagioli, M. Nuovi ibridi di Ophrys nella Murgia barese (Puglia meridionale). GIROS Orch. Spont. Eur. 2020, 63 (2), 322-337.
Ophrys bombyliflora Link	Ophrys bombyliflora Link	Ophrys bombyliflora Link		San Marco in Lamis	San Marco in Lamis	Foggia	119	Perilli, M.; Biagioli, M. Tre nuovi ibridi di Ophrys nel Gargano (Puglia). GIROS Orch.Spont. Eur. 2020, 63 (2), 500-515.
Ophrys bombyliflora Link	Ophrys bombyliflora Link	Ophrys bombyliflora Link		Bosco Cuturi	Manduria	Taranto	52	Lumare, F.; Medagli, P.; Turco, A.; Dura, T.; Anelli, S. Le Orchidacee del Bosco Cuturi. GIROS Orch. Spont. Eur. 2020, 63 (1), 199-206.
Ophrys bombyliflora Link	Ophrys bombyliflora Link	Ophrys bombyliflora Link		Macchie di San Cataldo	Lecce	Lecce	53	Lumare, F.; Medagli, P.; Anelli, S. Le Orchidacee delle Macchie di S. Cataldo (Lecce). GIROS Orch. Spont. Eur. 2020, 63 (1), 207-217.
Ophrys bombyliflora Link	Ophrys bombyliflora Link	Ophrys bombyliflora Link		Apricena	Apricena	Foggia	101	D'Alonzo, F.; Perilli, M.; Biagioli, M. Tre nuovi ibridi naturali di Ophrys nel Gargano (Puglia). GIROS Orch. Spont. Eur. 2021, 64 (1), 66-82.
Ophrys bombyliflora Link	Ophrys bombyliflora Link	Ophrys bombyliflora Link		San Giovanni Rotondo	San Giovanni Rotondo	Foggia	101	D'Alonzo, F.; Perilli, M.; Biagioli, M. Tre nuovi ibridi naturali di Ophrys nel Gargano (Puglia). GIROS Orch. Spont. Eur. 2021, 64 (1), 66-82.
Ophrys bombyliflora Link	Ophrys bombyliflora Link	Ophrys bombyliflora Link		Torre San Giovanni	Ugento	Lecce	83	Gennaio, R. Prima segnalazione in Salento dell'ibrido Serapias x broeckii (S. parviflora x S. vomeracea). GIROS Orch. Spont. Eur. 2022, 65 (1), 36-43.
Ophrys bombyliflora Link	Ophrys bombyliflora Link	Ophrys bombyliflora Link		SS 99	Altamura	Bari	32	D'Alonzo, F.; Perilli, M.; Biagioli, M. Un nuovo ibrido di Ophrys (O. apulica x O. sipontensis) nella Murgia barese (Puglia centrale). GIROS Orch. Spont. Eur. 2022, 65 (2), 231-237.
Ophrys bombyliflora Link	Ophrys bombyliflora Link	Ophrys bombyliflora Link			Altamura	Bari	33	D'Alonzo, F.; Biagioli, M. Segnalazioni di due entità rarissime nella Puglia centrale (Anacamptis x murginaa e Ophrys speculum). GIROS Orch. Spont. Eur. 2022, 65 (2), 238-246.
Ophrys bombyliflora Link	Ophrys bombyliflora Link	Ophrys bombyliflora Link		Zona Roto Galeta	Leverano	Lecce	34	Gennaio, R. Prima segnalazione italiana di xSerapicamptis myrtoa (Anacamptis papilionacea x Serapias bergonii) nel Salento (Puglia meridionale). GIROS Orch. Spont. Eur. 2022, 65 (2), 247-251.
Ophrys bombyliflora Link	Ophrys bombyliflora Link	Ophrys bombyliflora Link		Frazione di Mezzagrande	Lecce	Lecce	150	Serafino, S.; Mascia, G.; Chetta, F.S. Una popolazione di Ophrys tarentina nel Salento leccese (Puglia meridionale). GIROS Orch. Spont Eur. 2022, 65 (2), 312-317.
Ophrys brutia P. Delforge	Ophrys brutia P.Delforge	Ophrys brutia P.Delforge	E	Buffaloria (Monte Trazzonara), 404 mslm	Martina Franca	Taranto	36	Romolini, R.; Soca, R. Descrizione di dieci nuovi ibridi di Ophrys italiane. GIROS Notizie 2014, 55, 48-68.
Ophrys brutia P. Delforge	Ophrys brutia P.Delforge	Ophrys brutia P.Delforge	E	Buffaloria (Monte Trazzonara), 396 mslm	Martina Franca	Taranto	36	Romolini, R.; Soca, R. Descrizione di dieci nuovi ibridi di Ophrys italiane. GIROS Notizie 2014, 55, 48-68.
Ophrys incubacea Bianca subsp. brutia (P. Delforge) Kreutz	Ophrys brutia P.Delforge	Ophrys brutia P.Delforge	E		Santeramo in Colle	Bari	68	Dura, T.; Biagioli, M. La presenza di Ophrys exaltata s.l. in provincia di Taranto e in Puglia. GIROS Orch. Spont. Eur. 2016, 59 (2), 277-285.
Ophrys incubacea Bianca subsp. brutia (P. Delforge) Kreutz	Ophrys brutia P.Delforge	Ophrys brutia P.Delforge	E	Bosco Difesa Grande	Gravina in Puglia	Bari	91	D'Alonzo, F.; Perilli, M. Quattro nuovi ibridi naturali di Ophrys nel Parco Nazionale dell'Alta Murgia (Bari, Puglia). GIROS Orch. Spont. Eur. 2016, 59 (2), 291-310.
Ophrys incubacea Bianca subsp. brutia (P. Delforge) Kreutz	Ophrys brutia P.Delforge	Ophrys brutia P.Delforge	E	RNP Litorale di Ugento	Ugento	Lecce	161	Gennaio, R. Ophrys iricolor subspp. eleonorae e lojaconoi, prime segnalazioni per il Salento (Puglia). GIROS Orch. Spont. Eur. 2016, 59 (2), 311-315.
Ophrys incubacea Bianca subsp. brutia (P. Delforge) Kreutz	Ophrys brutia P.Delforge	Ophrys brutia P.Delforge	E	Serra di Rottacapozza	Ugento	Lecce	142	Gennaio, R.; Gargiulo, M.; Medagli, P.; Chetta, F.S. Ophrys x montalciniae (O. incubacea subsp. incubacea x O. sphegodes subsp. classica), nuovo ibrido naturale del Salento (Puglia). GIROS Orch. Spont. Eur. 2016, 59 (2), 339-346.
Ophrys incubacea Bianca subsp. brutia (P. Delforge) Kreutz	Ophrys brutia P.Delforge	Ophrys brutia P.Delforge	E	Li Foggi, RNP Isola di S. Andrea e Litorale di Punta Pizzo	Gallipoli	Lecce	158	Gennaio, R.; Gargiulo, M.; Medagli, P.; Chetta, F.S. Due nuovi ibridi di Ophrys incubacea subsp. brutia nel Salento. GIROS Orch. Spont. Eur. 2016, 59 (2), 389-395.
Ophrys incubacea Bianca subsp. brutia (P. Delforge) Kreutz	Ophrys brutia P.Delforge	Ophrys brutia P.Delforge	E	Serra di Rottacapozza, PNR Litorale di Ugento	Ugento	Lecce	158	Gennaio, R.; Gargiulo, M.; Medagli, P.; Chetta, F.S. Due nuovi ibridi di Ophrys incubacea subsp. brutia nel Salento. GIROS Orch. Spont. Eur. 2016, 59 (2), 389-395.
Ophrys incubacea Bianca subsp. brutia (P. Delforge) Kreutz	Ophrys brutia P.Delforge	Ophrys brutia P.Delforge	E	Li Foggi, RNP Isola di S. Andrea e Litorale di Punta Pizzo	Gallipoli	Lecce	162	Gennaio, R.; Gargiulo, M.; Medagli, P.; Chetta, F.S. Ophrys x montalciniae nothosubsp. cristoforettiae (O. incubacea subsp. brutia x O. sphegodes subsp. classica), nuovo ibrido naturale del Salento (Puglia). GIROS Orch. Spont. Eur. 2017, 60 (2), 427-431.
Ophrys incubacea Bianca subsp. brutia (P. Delforge) Kreutz	Ophrys brutia P.Delforge	Ophrys brutia P.Delforge	E	Bosco Difesa Grande	Gravina in Puglia	Bari	50	D'Alonzo, F.; Perilli, M.; Biagioli, M. Nuovi ibridi di Ophrys in Puglia e Basilicata. GIROS Orch. Spont. Eur. 2019, 62 (1), 161-178.
Ophrys incubacea Bianca subsp. brutia (P. Delforge) Kreutz	Ophrys brutia P.Delforge	Ophrys brutia P.Delforge	E	Punta Pizzo	Gallipoli	Lecce	148	Chetta, F.S.; Gennaio, R.; Gargiulo, M.; Serafino, S. Presenza di Ophrys tarentina lungo la costa ionica leccese (Salento, Puglia meridionale). GIROS Orch. Spont. Eur. 2020, 63 (2), 316-321.
Ophrys fusca subsp. calocaerina (Devillers-Tersch. & Devillers) Kreutz	Ophrys calocaerina Devillers-Tersch. & Devillers	Ophrys calocaerina Devillers-Tersch. & Devillers	SubE	San Marzano di San Giuseppe	San Marzano di San Giuseppe	Taranto	163	Mascia, G.; Labadessa, R. La presenza in Puglia di Ophrys fusca subsp. calocaerina. GIROS Orch. Spont. Eur. 2019, 62 (1), 36-40.
Ophrys candica (E. Nelson ex Soó) H. Baumann & Künkele	Ophrys candica (E.Nelson ex Soó) H.Baumann & Künkele	Ophrys candica (E.Nelson ex Soó) H.Baumann & Künkele		Nature 2000 Site Laghi Alimini	Otranto	Lecce	56	Mele, C.; Caforio, F.; Marchiori, S. Remarkable species occurring in the Alimini Lakes (Apulia South Italy), an area proposed as Site of Community Interest. Bocconea 2006, 19, 253-260.
Ophrys candica (E. Nelson ex Soó) H. Baumann & Künkele	Ophrys candica (E.Nelson ex Soó) H.Baumann & Künkele	Ophrys candica (E.Nelson ex Soó) H.Baumann & Künkele		Macchie di San Cataldo	Lecce	Lecce	62	Medagli, P.; Turco, A. Serapias x ruggieroi e Serapias x d'emericoi ibridi naturali nuovi del Salento. Thalassia Salentina 2011, 33, 75-82.
Ophrys candica (E. Nelson ex Soó) H. Baumann & Künkele	Ophrys candica (E.Nelson ex Soó) H.Baumann & Künkele	Ophrys candica (E.Nelson ex Soó) H.Baumann & Künkele		Macchie di San Cataldo	Lecce	Lecce	63	Turco, A.; Ruggiero, L.; Gennaio, R.; D’Emerico, S. Ophrys x medaglii un nuovo ibrido naturale del Salento. Thalassia Salentina 2012, 34, 25-32.
Ophrys candica (E. Nelson ex Soó) H. Baumann & Künkele	Ophrys candica (E.Nelson ex Soó) H.Baumann & Künkele	Ophrys candica (E.Nelson ex Soó) H.Baumann & Künkele		Masseria Zanzara	Veglie	Lecce	63	Turco, A.; Ruggiero, L.; Gennaio, R.; D’Emerico, S. Ophrys x medaglii un nuovo ibrido naturale del Salento. Thalassia Salentina 2012, 34, 25-32.
Ophrys candica (E. Nelson ex Soó) H. Baumann & Künkele	Ophrys candica (E.Nelson ex Soó) H.Baumann & Künkele	Ophrys candica (E.Nelson ex Soó) H.Baumann & Künkele		Torre Colimena	Manduria	Taranto	63	Turco, A.; Ruggiero, L.; Gennaio, R.; D’Emerico, S. Ophrys x medaglii un nuovo ibrido naturale del Salento. Thalassia Salentina 2012, 34, 25-32.
Ophrys candica (E. Nelson ex Soó) H. Baumann & Künkele	Ophrys candica (E.Nelson ex Soó) H.Baumann & Künkele	Ophrys candica (E.Nelson ex Soó) H.Baumann & Künkele		Porto Selvaggio	Nardò	Lecce	44	Inguscio, S.; Rossi, E.; Scarpina, L.; Medagli, P. Guida alle Orchidee del Parco Naturale Regionale Porto Selvaggio e Palude del Capitano; Editrice Salentina, Galatina, 2012; pp. 1-77.
Ophrys candica (E. Nelson ex Soó) H. Baumann & Künkele	Ophrys candica (E.Nelson ex Soó) H.Baumann & Künkele	Ophrys candica (E.Nelson ex Soó) H.Baumann & Künkele		Porto Selvaggio	Nardò	Lecce	44	Inguscio, S.; Rossi, E.; Scarpina, L.; Medagli, P. Guida alle Orchidee del Parco Naturale Regionale Porto Selvaggio e Palude del Capitano; Editrice Salentina, Galatina, 2012; pp. 1-77.
Ophrys fuciflora (F.W. Schmidt) Moench subsp. candica E. Nelson ex Soó	Ophrys candica (E.Nelson ex Soó) H.Baumann & Künkele	Ophrys candica (E.Nelson ex Soó) H.Baumann & Künkele		SR Le Cesine	Vernole	Lecce	65	Medagli, P.; Sciandrello, S.; Mele, C.; Di Pietro, R.; Wagensommer, R.P.; Urbano, M.; Tomaselli, V. Analisi della biodiversità vegetale e cartografia della vegetazione, degli Habitat e dell’uso del suolo della Riserva Naturale Statale “Le Cesine” (Lecce-Puglia). Quad. Bot. Amb. Appl. 2013, 24, 55-76.
Ophrys candica (E. Nelson ex Soó) H. Baumann & Künkele	Ophrys candica (E.Nelson ex Soó) H.Baumann & Künkele	Ophrys candica (E.Nelson ex Soó) H.Baumann & Künkele		Porto Selvaggio	Nardò	Lecce	92	Lumare, F.; Medagli, P. Un nuovo ibrido intergenerico in Salento (Puglia): x Serapicamptis portiferi (Anacamptis morio x Serapias parviflora). GIROS Orch. Spont. Eur. 2016, 59 (1), 98-106.
Ophrys candica (E. Nelson ex Soó) H. Baumann & Künkele	Ophrys candica (E.Nelson ex Soó) H.Baumann & Künkele	Ophrys candica (E.Nelson ex Soó) H.Baumann & Künkele		SR Le Cesine	Vernole	Lecce	115	Gennaio, R.; Gargiulo, M.; Medagli, P.; Chetta, F.S. Ophrys x sivana nothosubsp. renatafontae (O. candica x O. holosericea subsp. parvimaculata), nuovo ibrido naturale del Salento (Puglia). GIROS Orch. Spont. Eur. 2016, 59 (2), 415-420.
Ophrys candica (E. Nelson ex Soó) H. Baumann & Künkele	Ophrys candica (E.Nelson ex Soó) H.Baumann & Künkele	Ophrys candica (E.Nelson ex Soó) H.Baumann & Künkele		Macchie di San Cataldo, contrada Ramanno	Lecce	Lecce	143	Serafino, S.; Gennaio, R.; Chetta, F.S.; Gargiulo, M.; Medagli, P. Ophrys x salapiensis (O. apulica x O. bombyliflora x O. candica), un nuovo ibrido triplo del Salento. GIROS Orch. Spont. Eur. 2017, 60 (2): 438-446.
Ophrys candica (E. Nelson ex Soó) H. Baumann & Künkele	Ophrys candica (E.Nelson ex Soó) H.Baumann & Künkele	Ophrys candica (E.Nelson ex Soó) H.Baumann & Künkele		Nature 2000 Site Bosco La Lizza e Macchia del Pagliarone	Lecce	Lecce	164	Lumare, F.; Medagli, P. Ritrovamento di un nuovo ibrido naturale nel Salento: Ophrys x silvanae (O. candica x O. tardans). GIROS Orch. Spont. Eur. 2017, 60 (2), 481-494.
Ophrys candica (E. Nelson ex Soó) H. Baumann & Künkele	Ophrys candica (E.Nelson ex Soó) H.Baumann & Künkele	Ophrys candica (E.Nelson ex Soó) H.Baumann & Künkele		RNP Porto Selvaggio e Palude del Capitano	Nardò	Lecce	159	Lumare, F.; Medagli, P. Ophrys x biagiolii, nuovo ibrido triplo del Salento (O. bombyliflora x O. candica x O. holosericea subsp. parvimaculata). GIROS Orch. Spont. Eur. 2018, 61 (2), 363-373.
Ophrys candica (E. Nelson ex Soó) H. Baumann & Künkele	Ophrys candica (E.Nelson ex Soó) H.Baumann & Künkele	Ophrys candica (E.Nelson ex Soó) H.Baumann & Künkele		Bosco Cuturi	Manduria	Taranto	98	Lumare, F.; Medagli, P.; Dura, T.; Anelli, S. Ophrys x boscocuturiensis, nuovo ibrido triplo del Salento (O. bertolonii subsp. bertolonii x O. holosericea subsp. parvimaculata x O. tenthredinifera subsp. neglecta). GIROS Orch. Spont. Eur. 2018, 61 (2), 374-386.
Ophrys candica (E. Nelson ex Soó) H. Baumann & Künkele	Ophrys candica (E.Nelson ex Soó) H.Baumann & Künkele	Ophrys candica (E.Nelson ex Soó) H.Baumann & Künkele			Maruggio	Taranto	47	Dura, T.; Baldacconi, R. Seconda segnalazione di Ophrys speculum nella provincia di Taranto (Puglia). GIROS Orch. Spont. Eur. 2018, 61 (2), 435-438.
Ophrys candica (E. Nelson ex Soó) H. Baumann & Künkele	Ophrys candica (E.Nelson ex Soó) H.Baumann & Künkele	Ophrys candica (E.Nelson ex Soó) H.Baumann & Künkele		Bosco La Lizza e Macchia del Pagliarone	Frigole	Lecce	165	Lumare, F.; Medagli, P. Identificazione dell'ibrido occasionale tra Ophrys candica e O. tenthredinifera subsp. neglecta in Salento e suo confronto con O. tardans. GIROS Orch. Spont. Eur. 2018, 61 (1), 20-27.
Ophrys candica (E. Nelson ex Soó) H. Baumann & Künkele	Ophrys candica (E.Nelson ex Soó) H.Baumann & Künkele	Ophrys candica (E.Nelson ex Soó) H.Baumann & Künkele			Francavilla Fontana	Brindisi	72	Mascia, G. Ophrys oxyrrhynchos subsp. ingrassiae, prima segnalazione per la provincia di Brindisi. GIROS Orch. Spont. Eur. 2018, 61 (1), 87-90.
Ophrys holosericea (Burm. f.) Greuter subsp. candica (O. Danesch & E. Danesch) O. Danesch & E. Danesch	Ophrys candica (E.Nelson ex Soó) H.Baumann & Künkele	Ophrys candica (E.Nelson ex Soó) H.Baumann & Künkele		Bosco Cuturi	Manduria	Taranto	98	Lumare, F.; Medagli, P.; Dura, T.; Anelli, S. Ophrys x boscocuturiensis, nuovo ibrido triplo del Salento (O. bertolonii subsp. bertolonii x O. holosericea subsp. parvimaculata x O. tenthredinifera subsp. neglecta). GIROS Orch. Spont. Eur. 2018, 61 (2), 374-386.
Ophrys candica (E. Nelson ex Soó) H. Baumann & Künkele	Ophrys candica (E.Nelson ex Soó) H.Baumann & Künkele	Ophrys candica (E.Nelson ex Soó) H.Baumann & Künkele		Bosco Cuturi	Manduria	Taranto	147	Lumare, F.; Medagli, P.; Dura, T.; Anelli, S. Ophrys holosericea subsp. parvimaculata: una nuova forma (f. chloranta) e un nuovo ibrido con Ophrys lutea (O. x pulcherrima). GIROS Orch. Spont. Eur. 2019, 62 (1), 90-100.
Ophrys candica (E. Nelson ex Soó) H. Baumann & Künkele	Ophrys candica (E.Nelson ex Soó) H.Baumann & Künkele	Ophrys candica (E.Nelson ex Soó) H.Baumann & Künkele		Torre San Giovanni	Ugento	Lecce	166	Lumare, F.; Medagli, P.; Anelli, S. Variabilità dei caratteri fiorali in una popolazione di O. candica. GIROS Orch. Spont. Eur. 2020, 63 (2), 265-283.
Ophrys candica (E. Nelson ex Soó) H. Baumann & Künkele	Ophrys candica (E.Nelson ex Soó) H.Baumann & Künkele	Ophrys candica (E.Nelson ex Soó) H.Baumann & Künkele		Bosco Cuturi	Manduria	Taranto	166	Lumare, F.; Medagli, P.; Anelli, S. Variabilità dei caratteri fiorali in una popolazione di O. candica. GIROS Orch. Spont. Eur. 2020, 63 (2), 265-283.
Ophrys candica (E. Nelson ex Soó) H. Baumann & Künkele	Ophrys candica (E.Nelson ex Soó) H.Baumann & Künkele	Ophrys candica (E.Nelson ex Soó) H.Baumann & Künkele		Nardò pista	Nardò	Lecce	166	Lumare, F.; Medagli, P.; Anelli, S. Variabilità dei caratteri fiorali in una popolazione di O. candica. GIROS Orch. Spont. Eur. 2020, 63 (2), 265-283.
Ophrys candica (E. Nelson ex Soó) H. Baumann & Künkele	Ophrys candica (E.Nelson ex Soó) H.Baumann & Künkele	Ophrys candica (E.Nelson ex Soó) H.Baumann & Künkele		Porto Selvaggio	Nardò	Lecce	166	Lumare, F.; Medagli, P.; Anelli, S. Variabilità dei caratteri fiorali in una popolazione di O. candica. GIROS Orch. Spont. Eur. 2020, 63 (2), 265-283.
Ophrys candica (E. Nelson ex Soó) H. Baumann & Künkele	Ophrys candica (E.Nelson ex Soó) H.Baumann & Künkele	Ophrys candica (E.Nelson ex Soó) H.Baumann & Künkele		Torre Colimena	Manduria	Taranto	166	Lumare, F.; Medagli, P.; Anelli, S. Variabilità dei caratteri fiorali in una popolazione di O. candica. GIROS Orch. Spont. Eur. 2020, 63 (2), 265-283.
Ophrys candica (E. Nelson ex Soó) H. Baumann & Künkele	Ophrys candica (E.Nelson ex Soó) H.Baumann & Künkele	Ophrys candica (E.Nelson ex Soó) H.Baumann & Künkele		Macchie di San Cataldo	Lecce	Lecce	166	Lumare, F.; Medagli, P.; Anelli, S. Variabilità dei caratteri fiorali in una popolazione di O. candica. GIROS Orch. Spont. Eur. 2020, 63 (2), 265-283.
Ophrys candica (E. Nelson ex Soó) H. Baumann & Künkele	Ophrys candica (E.Nelson ex Soó) H.Baumann & Künkele	Ophrys candica (E.Nelson ex Soó) H.Baumann & Künkele		SR Le Cesine	Vernole	Lecce	166	Lumare, F.; Medagli, P.; Anelli, S. Variabilità dei caratteri fiorali in una popolazione di O. candica. GIROS Orch. Spont. Eur. 2020, 63 (2), 265-283.
Ophrys candica (E. Nelson ex Soó) H. Baumann & Künkele	Ophrys candica (E.Nelson ex Soó) H.Baumann & Künkele	Ophrys candica (E.Nelson ex Soó) H.Baumann & Künkele		San Cataldo	Lecce	Lecce	166	Lumare, F.; Medagli, P.; Anelli, S. Variabilità dei caratteri fiorali in una popolazione di O. candica. GIROS Orch. Spont. Eur. 2020, 63 (2), 265-283.
Ophrys candica (E. Nelson ex Soó) H. Baumann & Künkele	Ophrys candica (E.Nelson ex Soó) H.Baumann & Künkele	Ophrys candica (E.Nelson ex Soó) H.Baumann & Künkele		Bosco Cuturi	Manduria	Taranto	52	Lumare, F.; Medagli, P.; Turco, A.; Dura, T.; Anelli, S. Le Orchidacee del Bosco Cuturi. GIROS Orch. Spont. Eur. 2020, 63 (1), 199-206.
Ophrys candica (E. Nelson ex Soó) H. Baumann & Künkele	Ophrys candica (E.Nelson ex Soó) H.Baumann & Künkele	Ophrys candica (E.Nelson ex Soó) H.Baumann & Künkele		Macchie di San Cataldo	Lecce	Lecce	53	Lumare, F.; Medagli, P.; Anelli, S. Le Orchidacee delle Macchie di S. Cataldo (Lecce). GIROS Orch. Spont. Eur. 2020, 63 (1), 207-217.
Ophrys candica (E. Nelson ex Soó) H. Baumann & Künkele	Ophrys candica (E.Nelson ex Soó) H.Baumann & Künkele	Ophrys candica (E.Nelson ex Soó) H.Baumann & Künkele		Torre Veneri	Lecce	Lecce	107	Serafino, S.; Chetta, F.S.; Mascia, G. Ophrys xturris-veneris (Ophrys candica x Ophrys classica), un nuovo ibrido del litorale leccese (Salento, Puglia meridionale). GIROS Orch. Spont. Eur. 2022, 65 (2), 300-311.
Ophrys celiensis (O. Danesch & E. Danesch) P. Delforge	Ophrys oxyrrhynchos Tod. subsp. celiensis (O.Danesch & E.Danesch) Del Prete	Ophrys celiensis O.Danesch & E.Danesch	E	Rottacapozza	Ugento	Lecce	167	Gennaio, R. Ophrys celiensis (O. Danesch & E. Danesch) P. Delforge, prima segnalazione per il Salento. GIROS Notizie 2008, 38, 44-45.
Ophrys oxyrrhynchos Tod. subsp. celiensis (O. Danesch & E. Danesch) Del Prete	Ophrys oxyrrhynchos Tod. subsp. celiensis (O.Danesch & E.Danesch) Del Prete	Ophrys celiensis O.Danesch & E.Danesch	E	S. Paolo	Martina Franca	Taranto	61	Dura, T.; Turco, A.; Gennaio, R.; Medagli, P. Una nuova entità della Puglia: Ophrys oxyrrhynchos Tod. subsp. ingrassiae Dura, Turco, Gennaio & Medagli. GIROS Notizie 2011, 46, 37-39.
Ophrys oxyrrhynchos Tod. subsp. celiensis (O. Danesch & E. Danesch) Del Prete	Ophrys oxyrrhynchos Tod. subsp. celiensis (O.Danesch & E.Danesch) Del Prete	Ophrys celiensis O.Danesch & E.Danesch	E	Bosco Difesa Grande	Gravina in Puglia	Bari	27	D'Alonzo, F. Le orchidee della Murgia barese e materana. Parco Nazionale dell'Alta Murgia barese - Parco Regionale della Murgia materana - Bosco Difesa Grande. GIROS Notizie 2013, 54, 24-38.
Ophrys oxyrrhynchos Tod. subsp. celiensis (O. Danesch & E. Danesch) Del Prete	Ophrys oxyrrhynchos Tod. subsp. celiensis (O.Danesch & E.Danesch) Del Prete	Ophrys celiensis O.Danesch & E.Danesch	E	NP Alta Murgia	Gravina in Puglia	Bari	27	D'Alonzo, F. Le orchidee della Murgia barese e materana. Parco Nazionale dell'Alta Murgia barese - Parco Regionale della Murgia materana - Bosco Difesa Grande. GIROS Notizie 2013, 54, 24-38.
Ophrys oxyrrhynchos Tod. subsp. celiensis (O. Danesch & E. Danesch) Del Prete	Ophrys oxyrrhynchos Tod. subsp. celiensis (O.Danesch & E.Danesch) Del Prete	Ophrys celiensis O.Danesch & E.Danesch	E	Bosco Difesa Grande	Gravina in Puglia	Bari	35	D'Alonzo F. Descrizione di un nuovo ibrido di Ophrys in Puglia: Ophrys x difesagrandeana D'Alonzo [O. apulica (O. Danesch & E. Danesch) O. Danesch & E. Danesch x O. conradiae Melki & Deschâtres]. GIROS Notizie 2014, 57, 32-34.
Ophrys oxyrrhynchos Tod. subsp. celiensis (O. Danesch & E. Danesch) Del Prete	Ophrys oxyrrhynchos Tod. subsp. celiensis (O.Danesch & E.Danesch) Del Prete	Ophrys celiensis O.Danesch & E.Danesch	E	Bosco Difesa Grande	Gravina in Puglia	Bari	111	D'Alonzo, F. Un nuovo ibrido di Ophrys in Puglia: Ophrys x michelae D'Alonzo (O. oxyrrhynchos subsp. celiensis x O. tenthredinifera subsp. neglecta). GIROS Orch. Spont. Eur. 2015, 58 (2), 279-285.
Ophrys oxyrrhynchos Tod. subsp. celiensis (O. Danesch & E. Danesch) Del Prete	Ophrys oxyrrhynchos Tod. subsp. celiensis (O.Danesch & E.Danesch) Del Prete	Ophrys celiensis O.Danesch & E.Danesch	E	Masseria Plantamura	Cassano delle Murge	Bari	93	De Leo, V. Due importanti ritrovamenti di Ophrys nella Murgia barese: O. crabronifera subsp. pollinensis (prima segnalazione in Puglia) e O. oxyrrhynchos subsp. ingrassiae (prima segnalazione nella provincia di Bari). GIROS Orch. Spont. Eur. 2016, 59 (2), 329-333.
Ophrys oxyrrhynchos Tod. subsp. celiensis (O. Danesch & E. Danesch) Del Prete	Ophrys oxyrrhynchos Tod. subsp. celiensis (O.Danesch & E.Danesch) Del Prete	Ophrys celiensis O.Danesch & E.Danesch	E	ORNR Barsento	Noci, Alberobello, Putignano, Castellana Grotte	Bari	70	Gennaio, R.; Lavarra, P. Note preliminari sulla presenza di Orchidaceae nel territorio del Barsento (Bari, Puglia). GIROS Orch. Spont. Eur. 2017, 60 (1), 71-82.
Ophrys oxyrrhynchos Tod. subsp. celiensis (O. Danesch & E. Danesch) Del Prete	Ophrys oxyrrhynchos Tod. subsp. celiensis (O.Danesch & E.Danesch) Del Prete	Ophrys celiensis O.Danesch & E.Danesch	E	Gargano	San Marco in Lamis	Foggia	155	D'Alonzo, F.; Perilli, M.; Biagioli, M. Tre nuovi ibridi naturali di Ophrys nel Parco Nazionale del Gargano (Foggia, Puglia settentrionale). GIROS Orch.Spont. Eur. 2017, 60 (2), 308-321.
Ophrys oxyrrhynchos Tod. subsp. celiensis (O. Danesch & E. Danesch) Del Prete	Ophrys oxyrrhynchos Tod. subsp. celiensis (O.Danesch & E.Danesch) Del Prete	Ophrys celiensis O.Danesch & E.Danesch	E	Contrada Lamadenza di Quasano, PN Alta Murgia	Bari	Bari	100	D'Alonzo, F.; Perilli, M.; Biagioli, M. Un nuovo ibrido di Ophrys nella Murgia barese (Puglia centrale) tra O. bombyliflora e O. oxyrrhynchos subsp. celiensis. GIROS Orch. Spont. Eur. 2018, 61 (2), 407-415.
Ophrys oxyrrhynchos Tod. subsp. celiensis (O. Danesch & E. Danesch) Del Prete	Ophrys oxyrrhynchos Tod. subsp. celiensis (O.Danesch & E.Danesch) Del Prete	Ophrys celiensis O.Danesch & E.Danesch	E	Contrada Lamadenza di Quasano, PN Alta Murgia	Bari	Bari	100	D'Alonzo, F.; Perilli, M.; Biagioli, M. Un nuovo ibrido di Ophrys nella Murgia barese (Puglia centrale) tra O. bombyliflora e O. oxyrrhynchos subsp. celiensis. GIROS Orch. Spont. Eur. 2018, 61 (2), 407-415.
Ophrys oxyrrhynchos Tod. subsp. celiensis (O. Danesch & E. Danesch) Del Prete	Ophrys oxyrrhynchos Tod. subsp. celiensis (O.Danesch & E.Danesch) Del Prete	Ophrys celiensis O.Danesch & E.Danesch	E	Bosco Difesa Grande	Gravina in Puglia	Bari	50	D'Alonzo, F.; Perilli, M.; Biagioli, M. Nuovi ibridi di Ophrys in Puglia e Basilicata. GIROS Orch. Spont. Eur. 2019, 62 (1), 161-178.
Ophrys oxyrrhynchos Tod. subsp. celiensis (O. Danesch & E. Danesch) Del Prete	Ophrys oxyrrhynchos Tod. subsp. celiensis (O.Danesch & E.Danesch) Del Prete	Ophrys celiensis O.Danesch & E.Danesch	E	Bosco Difesa Grande	Gravina in Puglia	Bari	139	D'Alonzo, F.; Perilli, M.; Biagioli, M. Nuovi ibridi di Ophrys nella Murgia barese (Puglia meridionale). GIROS Orch. Spont. Eur. 2020, 63 (2), 322-337.
Ophrys oxyrrhynchos Tod. subsp. celiensis (O. Danesch & E. Danesch) Del Prete	Ophrys oxyrrhynchos Tod. subsp. celiensis (O.Danesch & E.Danesch) Del Prete	Ophrys celiensis O.Danesch & E.Danesch	E	Bosco comunale Ruvo di Puglia	Ruvo di Puglia	Bari	113	D'Alonzo, F.; Leone, F.; Biagioli, M. Ophrys speculum nel Parco Nazionale dell'Alta Murgia (Bari, Puglia). GIROS Orch. Spont. Eur. 2021, 64 (2), 278-281.
Ophrys cinnabarina Romolini & Soca	Ophrys cinnabarina Romolini & Soca	Ophrys cinnabarina Romolini & Soca	E	Bosco Difesa Grande	Gravina in Puglia	Bari	27	D'Alonzo, F. Le orchidee della Murgia barese e materana. Parco Nazionale dell'Alta Murgia barese - Parco Regionale della Murgia materana - Bosco Difesa Grande. GIROS Notizie 2013, 54, 24-38.
Ophrys cinnabarina Romolini & Soca	Ophrys cinnabarina Romolini & Soca	Ophrys cinnabarina Romolini & Soca	E	Bosco Difesa Grande	Gravina in Puglia	Bari	35	D'Alonzo F. Descrizione di un nuovo ibrido di Ophrys in Puglia: Ophrys x difesagrandeana D'Alonzo [O. apulica (O. Danesch & E. Danesch) O. Danesch & E. Danesch x O. conradiae Melki & Deschâtres]. GIROS Notizie 2014, 57, 32-34.
Ophrys cinnabarina Romolini & Soca	Ophrys cinnabarina Romolini & Soca	Ophrys cinnabarina Romolini & Soca	E	Monte Celano	San Marco in Lamis	Foggia	140	Perilli, M. Cinque nuovi ibridi naturali di Ophrys del Gargano (Puglia). GIROS Orch. Spont. Eur. 2015, 58 (2), 309-316.
Ophrys cinnabarina Romolini & Soca	Ophrys cinnabarina Romolini & Soca	Ophrys cinnabarina Romolini & Soca	E	Bosco Difesa di San Matteo	Foggia	Foggia	31	Perilli, M. Ritrovamenti nel Gargano interno di Orchidaceae a fiori apo e ipocromatici e di un'intera popolazione di Serapias lingua con lusus fiorali. GIROS Orch. Spont. Eur. 2015, 58 (2), 338-342.
Ophrys holosericea (Burm. f.) Greuter subsp. cinnabarina (Romolini & Soca) Kreutz	Ophrys cinnabarina Romolini & Soca	Ophrys cinnabarina Romolini & Soca	E	Bosco Difesa Grande	Gravina in Puglia	Bari	111	D'Alonzo, F. Un nuovo ibrido di Ophrys in Puglia: Ophrys x michelae D'Alonzo (O. oxyrrhynchos subsp. celiensis x O. tenthredinifera subsp. neglecta). GIROS Orch. Spont. Eur. 2015, 58 (2), 279-285.
Ophrys holosericea (Burm. f.) Greuter subsp. cinnabarina (Romolini & Soca) Kreutz	Ophrys cinnabarina Romolini & Soca	Ophrys cinnabarina Romolini & Soca	E	Starale	San Marco in Lamis	Foggia	69	D'Alonzo, F.; Perilli, M. Due nuovi ibridi naturali di Ophrys del Gargano (Puglia). GIROS Orch. Spont. Eur. 2016, 59 (1), 60-69.
Ophrys holosericea (Burm. f.) Greuter subsp. cinnabarina (Romolini & Soca) Kreutz	Ophrys cinnabarina Romolini & Soca	Ophrys cinnabarina Romolini & Soca	E	Gargano, 742 m slm	San Marco in Lamis	Foggia	144	D'Alonzo, F.; Perilli, F. Quattro nuovi ibridi naturali di Ophrys del Gargano (Foggia, Puglia). GIROS Orch. Spont. Eur. 2017, 60 (1), 5-25.
Ophrys holosericea (Burm. f.) Greuter subsp. cinnabarina (Romolini & Soca) Kreutz	Ophrys cinnabarina Romolini & Soca	Ophrys cinnabarina Romolini & Soca	E	Statale, 776 m slm	San Marco in Lamis	Foggia	116	Perilli, M. Prima segnalazione di Orchis simia per il Gargano e la provincia di Foggia (Puglia). GIROS Orch. Spont. Eur. 2017, 60 (1), 117-118.
Ophrys holosericea (Burm. f.) Greuter subsp. cinnabarina (Romolini & Soca) Kreutz	Ophrys cinnabarina Romolini & Soca	Ophrys cinnabarina Romolini & Soca	E	Bosco Difesa Grande	Gravina in Puglia	Bari	46	D'Alonzo, F.; Perilli, M.; Biagioli, M. Tre nuovi ibridi naturali di Ophrys nella Murgia materana (Basilicata) e barese (Puglia). GIROS Orch. Spont. Eur. 2017, 60 (2), 404-420.
Ophrys holosericea subsp. cinnabarina (Romolini & Soca) Kreutz	Ophrys cinnabarina Romolini & Soca	Ophrys cinnabarina Romolini & Soca	E	Bosco Difesa Grande	Gravina in Puglia	Bari	139	D'Alonzo, F.; Perilli, M.; Biagioli, M. Nuovi ibridi di Ophrys nella Murgia barese (Puglia meridionale). GIROS Orch. Spont. Eur. 2020, 63 (2), 322-337.
Ophrys holosericea subsp. cinnabarina (Romolini & Soca) Kreutz	Ophrys cinnabarina Romolini & Soca	Ophrys cinnabarina Romolini & Soca	E	Monte Sant'Angelo	Monte S. Angelo	Foggia	101	D'Alonzo, F.; Perilli, M.; Biagioli, M. Tre nuovi ibridi naturali di Ophrys nel Gargano (Puglia). GIROS Orch. Spont. Eur. 2021, 64 (1), 66-82.
Ophrys sphegodes Mill. subsp. sphegodes	Ophrys classica Devillers-Tersch. & Devillers	Ophrys classica Devillers-Tersch. & Devillers	E	C.pa Fungarello, strada per Cagnano		Foggia	74	Fanelli, G.; Lucchese, F.; Paura, B. Le praterie a Stipa austroitalica di due settori adriatici meridionali (Molise e Gargano). Fitosociologia 2001, 38 (2), 25-36.
Ophrys sphegodes Mill. subsp. sphegodes	Ophrys classica Devillers-Tersch. & Devillers	Ophrys classica Devillers-Tersch. & Devillers	E	Monte Vernone		Foggia	74	Fanelli, G.; Lucchese, F.; Paura, B. Le praterie a Stipa austroitalica di due settori adriatici meridionali (Molise e Gargano). Fitosociologia 2001, 38 (2), 25-36.
Ophrys sphegodes Mill. subsp. sphegodes	Ophrys classica Devillers-Tersch. & Devillers	Ophrys classica Devillers-Tersch. & Devillers	E	Strada S. Giovanni-Carpino		Foggia	74	Fanelli, G.; Lucchese, F.; Paura, B. Le praterie a Stipa austroitalica di due settori adriatici meridionali (Molise e Gargano). Fitosociologia 2001, 38 (2), 25-36.
Ophrys sphegodes Mill.	Ophrys classica Devillers-Tersch. & Devillers	Ophrys classica Devillers-Tersch. & Devillers	E	Bosco Isola	Lesina	Foggia	103	Forte, L.; Cavallaro, V.; Pantaleo, F.; D’Amico, F.S.; Macchia, F. The vascular Flora of the “Bosco Isola” at Lesina (Foggia – Apulia). Fl. Medit. 2002, 12, 33-92.
Ophrys sphegodes Mill.	Ophrys classica Devillers-Tersch. & Devillers	Ophrys classica Devillers-Tersch. & Devillers	E	NP Alta Murgia	Gravina in Puglia	Bari	42	Perrino, P.; Laghetti, G.; Tersi, M. Modern concepts for the sustainable use of Plant Genetic Resources in the Mediterranean natural protected areas: the case study of the Alta Murgia Park (Italy). Genet. Resour. Crop Evol. 2006, 53, 695-710. https://doi.10.1007/s10722-004-3942-x
Ophrys sphegodes Mill. subsp. sphegodes	Ophrys classica Devillers-Tersch. & Devillers	Ophrys classica Devillers-Tersch. & Devillers	E	Nature 2000 Site Laghi Alimini	Otranto	Lecce	56	Mele, C.; Caforio, F.; Marchiori, S. Remarkable species occurring in the Alimini Lakes (Apulia South Italy), an area proposed as Site of Community Interest. Bocconea 2006, 19, 253-260.
Ophrys sphegodes Mill.	Ophrys classica Devillers-Tersch. & Devillers	Ophrys classica Devillers-Tersch. & Devillers	E	Gravina di Leucaspide	Statte	Taranto	86	Biondi, E.; Guerra, V. Vegetazione e paesaggio vegetale delle gravine dell’Arco jonico. Fitosociologia 2008, 45 (1), Supp. 1, 57-125.
Ophrys classica Devillers-Tersch. & Devillers	Ophrys classica Devillers-Tersch. & Devillers	Ophrys classica Devillers-Tersch. & Devillers	E		Foggia	Foggia	31	Perilli, M. Ritrovamenti nel Gargano interno di Orchidaceae a fiori apo e ipocromatici e di un'intera popolazione di Serapias lingua con lusus fiorali. GIROS Orch. Spont. Eur. 2015, 58 (2), 338-342.
Ophrys classica Devillers-Tersch. & Devillers	Ophrys classica Devillers-Tersch. & Devillers	Ophrys classica Devillers-Tersch. & Devillers	E	Valle della Torre	San Marco in Lamis	Foggia	140	Perilli, M. Cinque nuovi ibridi naturali di Ophrys del Gargano (Puglia). GIROS Orch. Spont. Eur. 2015, 58 (2), 309-316.
Ophrys classica Devillers-Tersch. & Devillers	Ophrys classica Devillers-Tersch. & Devillers	Ophrys classica Devillers-Tersch. & Devillers	E		Apricena	Foggia	31	Perilli, M. Ritrovamenti nel Gargano interno di Orchidaceae a fiori apo e ipocromatici e di un'intera popolazione di Serapias lingua con lusus fiorali. GIROS Orch. Spont. Eur. 2015, 58 (2), 338-342.
Ophrys sphegodes Mill.	Ophrys classica Devillers-Tersch. & Devillers	Ophrys classica Devillers-Tersch. & Devillers	E	NP Alta Murgia	Gravina in Puglia	Bari	114	D'Alonzo, F. Ophrys gravinensis, nuova specie endemica della Puglia. GIROS Orch. Spont. Eur. 2015, 58 (1), 98-106.
Ophrys sphegodes Mill. subsp. sphegodes	Ophrys classica Devillers-Tersch. & Devillers	Ophrys classica Devillers-Tersch. & Devillers	E	RNP Lama Balice	Bari	Bari	90	De Leo, V. Le Orchidaceae del Parco Naturale di Lama Balice (Bari, Puglia). GIROS Orch. Spont. Eur. 2015, 58 (1), 129-135.
Ophrys sphegodes Mill. subsp. classica (Devillers-Tersch. & Devillers) Kreutz	Ophrys classica Devillers-Tersch. & Devillers	Ophrys classica Devillers-Tersch. & Devillers	E	Bosco Difesa di San Matteo	San Marco in Lamis	Foggia	154	Perilli, M. Un nuovo ibrido di Ophrys del Gargano (Puglia). GIROS Orch. Spont. Eur. 2016, 59 (1), 170-174.
Ophrys sphegodes Mill. subsp. classica (Devillers-Tersch. & Devillers) Kreutz	Ophrys classica Devillers-Tersch. & Devillers	Ophrys classica Devillers-Tersch. & Devillers	E	Serra di Rottacapozza	Ugento	Lecce	142	Gennaio, R.; Gargiulo, M.; Medagli, P.; Chetta, F.S. Ophrys x montalciniae (O. incubacea subsp. incubacea x O. sphegodes subsp. classica), nuovo ibrido naturale del Salento (Puglia). GIROS Orch. Spont. Eur. 2016, 59 (2), 339-346.
Ophrys sphegodes Mill. subsp. classica (Devillers-Tersch. & Devillers) Kreutz	Ophrys classica Devillers-Tersch. & Devillers	Ophrys classica Devillers-Tersch. & Devillers	E	Serra di Rottacapozza	Ugento	Lecce	142	Gennaio, R.; Gargiulo, M.; Medagli, P.; Chetta, F.S. Ophrys x montalciniae (O. incubacea subsp. incubacea x O. sphegodes subsp. classica), nuovo ibrido naturale del Salento (Puglia). GIROS Orch. Spont. Eur. 2016, 59 (2), 339-346.
Ophrys sphegodes Mill. subsp. classica (Devillers-Tersch. & Devillers) Kreutz	Ophrys classica Devillers-Tersch. & Devillers	Ophrys classica Devillers-Tersch. & Devillers	E	Serra di Rottacapozza, PNR Litorale di Ugento	Ugento	Lecce	158	Gennaio, R.; Gargiulo, M.; Medagli, P.; Chetta, F.S. Due nuovi ibridi di Ophrys incubacea subsp. brutia nel Salento. GIROS Orch. Spont. Eur. 2016, 59 (2), 389-395.
Ophrys sphegodes Mill. subsp. sphegodes	Ophrys classica Devillers-Tersch. & Devillers	Ophrys classica Devillers-Tersch. & Devillers	E	Gravina	Laterza	Taranto	68	Dura, T.; Biagioli, M. La presenza di Ophrys exaltata s.l. in provincia di Taranto e in Puglia. GIROS Orch. Spont. Eur. 2016, 59 (2), 277-285.
Ophrys sphegodes Mill. subsp. sphegodes	Ophrys classica Devillers-Tersch. & Devillers	Ophrys classica Devillers-Tersch. & Devillers	E	Bosco Selva San Vito	Laterza	Taranto	68	Dura, T.; Biagioli, M. La presenza di Ophrys exaltata s.l. in provincia di Taranto e in Puglia. GIROS Orch. Spont. Eur. 2016, 59 (2), 277-285.
Ophrys classica Devillers-Tersch. & Devillers	Ophrys classica Devillers-Tersch. & Devillers	Ophrys classica Devillers-Tersch. & Devillers	E		Lecce	Lecce	162	Gennaio, R.; Gargiulo, M.; Medagli, P.; Chetta, F.S. Ophrys x montalciniae nothosubsp. cristoforettiae (O. incubacea subsp. brutia x O. sphegodes subsp. classica), nuovo ibrido naturale del Salento (Puglia). GIROS Orch. Spont. Eur. 2017, 60 (2), 427-431.
Ophrys classica Devillers-Tersch. & Devillers	Ophrys classica Devillers-Tersch. & Devillers	Ophrys classica Devillers-Tersch. & Devillers	E		Lecce	Foggia	162	Gennaio, R.; Gargiulo, M.; Medagli, P.; Chetta, F.S. Ophrys x montalciniae nothosubsp. cristoforettiae (O. incubacea subsp. brutia x O. sphegodes subsp. classica), nuovo ibrido naturale del Salento (Puglia). GIROS Orch. Spont. Eur. 2017, 60 (2), 427-431.
Ophrys classica Devillers-Tersch. & Devillers	Ophrys classica Devillers-Tersch. & Devillers	Ophrys classica Devillers-Tersch. & Devillers	E		Lecce	Lecce	162	Gennaio, R.; Gargiulo, M.; Medagli, P.; Chetta, F.S. Ophrys x montalciniae nothosubsp. cristoforettiae (O. incubacea subsp. brutia x O. sphegodes subsp. classica), nuovo ibrido naturale del Salento (Puglia). GIROS Orch. Spont. Eur. 2017, 60 (2), 427-431.
Ophrys sphegodes Mill. subsp. classica (Devillers-Tersch. & Devillers) Kreutz	Ophrys classica Devillers-Tersch. & Devillers	Ophrys classica Devillers-Tersch. & Devillers	E	Gargano, 247 m slm	Mattinata	Foggia	144	D'Alonzo, F.; Perilli, F. Quattro nuovi ibridi naturali di Ophrys del Gargano (Foggia, Puglia). GIROS Orch. Spont. Eur. 2017, 60 (1), 5-25.
Ophrys sphegodes Mill. subsp. classica (Devillers-Tersch. & Devillers) Kreutz	Ophrys classica Devillers-Tersch. & Devillers	Ophrys classica Devillers-Tersch. & Devillers	E	ORNR Barsento	Noci, Alberobello, Putignano, Castellana Grotte	Bari	70	Gennaio, R.; Lavarra, P. Note preliminari sulla presenza di Orchidaceae nel territorio del Barsento (Bari, Puglia). GIROS Orch. Spont. Eur. 2017, 60 (1), 71-82.
Ophrys sphegodes Mill. subsp. classica (Devillers-Tersch. & Devillers) Kreutz	Ophrys classica Devillers-Tersch. & Devillers	Ophrys classica Devillers-Tersch. & Devillers	E	Bosco Valle Vincolis, Monti Dauni	Deliceto	Foggia	117	Santoro, G. Nuove segnalazioni di Orchidaceae sui monti Dauni (Foggia). GIROS Orch. Spont. Eur. 2017, 60 (1), 147-150.
Ophrys sphegodes Mill. subsp. classica (Devillers-Tersch. & Devillers) Kreutz	Ophrys classica Devillers-Tersch. & Devillers	Ophrys classica Devillers-Tersch. & Devillers	E	Le Coste	Deliceto	Foggia	117	Santoro, G. Nuove segnalazioni di Orchidaceae sui monti Dauni (Foggia). GIROS Orch. Spont. Eur. 2017, 60 (1), 147-150.
Ophrys sphegodes Mill. subsp. classica (Devillers-Tersch. & Devillers) Kreutz	Ophrys classica Devillers-Tersch. & Devillers	Ophrys classica Devillers-Tersch. & Devillers	E	Monte Crispiano, Monti Dauni	Panni	Foggia	117	Santoro, G. Nuove segnalazioni di Orchidaceae sui monti Dauni (Foggia). GIROS Orch. Spont. Eur. 2017, 60 (1), 147-150.
Ophrys sphegodes Mill. subsp. classica (Devillers-Tersch. & Devillers) Kreutz	Ophrys classica Devillers-Tersch. & Devillers	Ophrys classica Devillers-Tersch. & Devillers	E	Li Foggi, RNP Isola di S. Andrea e Litorale di Punta Pizzo	Gallipoli	Lecce	162	Gennaio, R.; Gargiulo, M.; Medagli, P.; Chetta, F.S. Ophrys x montalciniae nothosubsp. cristoforettiae (O. incubacea subsp. brutia x O. sphegodes subsp. classica), nuovo ibrido naturale del Salento (Puglia). GIROS Orch. Spont. Eur. 2017, 60 (2), 427-431.
Ophrys classica Devillers-Tersch. & Devillers	Ophrys classica Devillers-Tersch. & Devillers	Ophrys classica Devillers-Tersch. & Devillers	E	Macchie di San Cataldo	Lecce	Lecce	112	Lumare, F.; Medagli, P.; Dura, T.; Serafino, S.; Anelli, S.; Biagioli, M. Presenza sulla costa adriatica leccese di Ophrys tarentina e del suo ibrido con O. passionis subsp. garganica (Salento, Puglia meridionale). GIROS Orch. Spont. Eur. 2018, 61 (2), 490-497.
Ophrys classica Devillers-Tersch. & Devillers	Ophrys classica Devillers-Tersch. & Devillers	Ophrys classica Devillers-Tersch. & Devillers	E		Vernole	Lecce	145	Chetta, F.S.; Gennaio, R.; Gargiulo, M.; Serafino, S.; Medagli, P. Ritrovamento nel Salento leccese di Ophrys speculum dopo 131 anni dalla prima segnalazione di Henry Groves. GIROS Orch. Spont. Eur. 2018, 61 (2), 429-433.
Ophrys classica Devillers-Tersch. & Devillers	Ophrys classica Devillers-Tersch. & Devillers	Ophrys classica Devillers-Tersch. & Devillers	E		Foggia	Foggia	112	Lumare, F.; Medagli, P.; Dura, T.; Serafino, S.; Anelli, S.; Biagioli, M. Presenza sulla costa adriatica leccese di Ophrys tarentina e del suo ibrido con O. passionis subsp. garganica (Salento, Puglia meridionale). GIROS Orch. Spont. Eur. 2018, 61 (2), 490-497.
Ophrys classica Devillers-Tersch. & Devillers	Ophrys classica Devillers-Tersch. & Devillers	Ophrys classica Devillers-Tersch. & Devillers	E		Foggia	Foggia	48	D'Alonzo, F.; Perilli, M.; Biagioli, M. Quattro nuovi ibridi naturali di Ophrys nel Parco Nazionale del Gargano (Foggia, Puglia settentrionale). GIROS Orch. Spont. Eur. 2018, 61 (1), 60-78.
Ophrys classica Devillers-Tersch. & Devillers	Ophrys classica Devillers-Tersch. & Devillers	Ophrys classica Devillers-Tersch. & Devillers	E		Lecce	Lecce	145	Chetta, F.S.; Gennaio, R.; Gargiulo, M.; Serafino, S.; Medagli, P. Ritrovamento nel Salento leccese di Ophrys speculum dopo 131 anni dalla prima segnalazione di Henry Groves. GIROS Orch. Spont. Eur. 2018, 61 (2), 429-433.
Ophrys sphegodes Mill. subsp. classica (Devillers-Tersch. & Devillers) Kreutz	Ophrys classica Devillers-Tersch. & Devillers	Ophrys classica Devillers-Tersch. & Devillers	E		Vernole	Lecce	145	Chetta, F.S.; Gennaio, R.; Gargiulo, M.; Serafino, S.; Medagli, P. Ritrovamento nel Salento leccese di Ophrys speculum dopo 131 anni dalla prima segnalazione di Henry Groves. GIROS Orch. Spont. Eur. 2018, 61 (2), 429-433.
Ophrys sphegodes Mill. subsp. classica (Devillers-Tersch. & Devillers) Kreutz	Ophrys classica Devillers-Tersch. & Devillers	Ophrys classica Devillers-Tersch. & Devillers	E	Macchie di San Cataldo	Lecce	Lecce	112	Lumare, F.; Medagli, P.; Dura, T.; Serafino, S.; Anelli, S.; Biagioli, M. Presenza sulla costa adriatica leccese di Ophrys tarentina e del suo ibrido con O. passionis subsp. garganica (Salento, Puglia meridionale). GIROS Orch. Spont. Eur. 2018, 61 (2), 490-497.
Ophrys sphegodes Mill. subsp. classica (Devillers-Tersch. & Devillers) Kreutz	Ophrys classica Devillers-Tersch. & Devillers	Ophrys classica Devillers-Tersch. & Devillers	E	Gargano	San Giovanni Rotondo	Foggia	48	D'Alonzo, F.; Perilli, M.; Biagioli, M. Quattro nuovi ibridi naturali di Ophrys nel Parco Nazionale del Gargano (Foggia, Puglia settentrionale). GIROS Orch. Spont. Eur. 2018, 61 (1), 60-78.
Ophrys classica Devillers-Tersch. & Devillers	Ophrys classica Devillers-Tersch. & Devillers	Ophrys classica Devillers-Tersch. & Devillers	E		Lecce	Lecce	160	Gennaio, R.; Medagli, P. Un nuovo triplo ibrido di Ophrys nel Salento (Puglia): O. bombyliflora x O. passionis subsp. garganica x O. sphegodes subsp. classica. GIROS Orch. Spont. Eur. 2019, 62 (2), 364-370.
Ophrys classica Devillers-Tersch. & Devillers	Ophrys classica Devillers-Tersch. & Devillers	Ophrys classica Devillers-Tersch. & Devillers	E		Lecce	Lecce	160	Gennaio, R.; Medagli, P. Un nuovo triplo ibrido di Ophrys nel Salento (Puglia): O. bombyliflora x O. passionis subsp. garganica x O. sphegodes subsp. classica. GIROS Orch. Spont. Eur. 2019, 62 (2), 364-370.
Ophrys classica Devillers-Tersch. & Devillers	Ophrys classica Devillers-Tersch. & Devillers	Ophrys classica Devillers-Tersch. & Devillers	E	SR Le Cesine	Vernole	Lecce	160	Gennaio, R.; Medagli, P. Un nuovo triplo ibrido di Ophrys nel Salento (Puglia): O. bombyliflora x O. passionis subsp. garganica x O. sphegodes subsp. classica. GIROS Orch. Spont. Eur. 2019, 62 (2), 364-370.
Ophrys classica Devillers-Tersch. & Devillers	Ophrys classica Devillers-Tersch. & Devillers	Ophrys classica Devillers-Tersch. & Devillers	E	Torre San Giovanni	Ugento	Lecce	148	Chetta, F.S.; Gennaio, R.; Gargiulo, M.; Serafino, S. Presenza di Ophrys tarentina lungo la costa ionica leccese (Salento, Puglia meridionale). GIROS Orch. Spont. Eur. 2020, 63 (2), 316-321.
Ophrys classica Devillers-Tersch. & Devillers	Ophrys classica Devillers-Tersch. & Devillers	Ophrys classica Devillers-Tersch. & Devillers	E	Macchie di San Cataldo	Lecce	Lecce	53	Lumare, F.; Medagli, P.; Anelli, S. Le Orchidacee delle Macchie di S. Cataldo (Lecce). GIROS Orch. Spont. Eur. 2020, 63 (1), 207-217.
Ophrys classica Devillers-Tersch. & Devillers	Ophrys classica Devillers-Tersch. & Devillers	Ophrys classica Devillers-Tersch. & Devillers	E	Torre Veneri	Lecce	Lecce	107	Serafino, S.; Chetta, F.S.; Mascia, G. Ophrys xturris-veneris (Ophrys candica x Ophrys classica), un nuovo ibrido del litorale leccese (Salento, Puglia meridionale). GIROS Orch. Spont. Eur. 2022, 65 (2), 300-311.
Ophrys conradiae Melki & Deschatres	Ophrys conradiae Melki & Deschatres	Ophrys conradiae Melki & Deschatres	E		Foggia	Foggia	168	Rossini, A.; Quitadamo, G. Ophrys conradiae Melki & Deschatres, prima segnalazione per il Gargano e la Puglia. Giros Notizie 2007, 36, 37-38.
Ophrys conradiae Melki & Deschatres	Ophrys conradiae Melki & Deschatres	Ophrys conradiae Melki & Deschatres	E		Foggia	Foggia	169	D'Alonzo, F. Ophrys conradiae Melki & Deschatres, nuova segnalazione per la Puglia. GIROS Notizie 2009, 42, 11-12.
Ophrys conradiae Melki & Dechartres	Ophrys conradiae Melki & Deschatres	Ophrys conradiae Melki & Deschatres	E	Bosco Difesa Grande	Gravina in Puglia	Bari	169	D'Alonzo, F. Ophrys conradiae Melki & Deschatres, nuova segnalazione per la Puglia. GIROS Notizie 2009, 42, 11-12.
Ophrys conradiae Melki & Deschatres	Ophrys conradiae Melki & Deschatres	Ophrys conradiae Melki & Deschatres	E	nord del Gargano, strada SS 89 tra Sannicandro Garganico e Cagnano Varano al km. 30,7	Foggia	Foggia	89	Liverani, V.; Romolini, R. Ophrys holosericea subsp. paolina, nuova sottospecie del nord del Gargano (Puglia, Italia). J. Eur. Orch. 2010, 42 (3-4), 467-476.
Ophrys conradiae Melki & Deschatres	Ophrys conradiae Melki & Deschatres	Ophrys conradiae Melki & Deschatres	E		Taranto	Taranto	170	Campochiaro, M.; Dura, T. Ophrys scolopax subsp. conradiae (Melki & Deschatres) H Baumann, Giotta, Künkele, R. Lorenz & Piccitto, prima segnalazione per la provincia di Taranto. GIROS Notizie 2011, 48, 42-43.
Ophrys scolopax Cav. subsp. conradiae (Melki & Deschâtres) H. Baumann, Giotta, Künkele, R. Lorenz & Piccitto	Ophrys conradiae Melki & Deschatres	Ophrys conradiae Melki & Deschatres	E	Bosco Difesa Grande	Gravina in Puglia	Bari	27	D'Alonzo, F. Le orchidee della Murgia barese e materana. Parco Nazionale dell'Alta Murgia barese - Parco Regionale della Murgia materana - Bosco Difesa Grande. GIROS Notizie 2013, 54, 24-38.
Ophrys conradiae Melki & Deschatres	Ophrys conradiae Melki & Deschatres	Ophrys conradiae Melki & Deschatres	E		Foggia	Foggia	35	D'Alonzo F. Descrizione di un nuovo ibrido di Ophrys in Puglia: Ophrys x difesagrandeana D'Alonzo [O. apulica (O. Danesch & E. Danesch) O. Danesch & E. Danesch x O. conradiae Melki & Deschâtres]. GIROS Notizie 2014, 57, 32-34.
Ophrys conradiae Melki & Deschatres	Ophrys conradiae Melki & Deschatres	Ophrys conradiae Melki & Deschatres	E	Bosco Difesa Grande	Gravina in Puglia	Bari	35	D'Alonzo F. Descrizione di un nuovo ibrido di Ophrys in Puglia: Ophrys x difesagrandeana D'Alonzo [O. apulica (O. Danesch & E. Danesch) O. Danesch & E. Danesch x O. conradiae Melki & Deschâtres]. GIROS Notizie 2014, 57, 32-34.
Ophrys conradiae Melki & Deschatres	Ophrys conradiae Melki & Deschatres	Ophrys conradiae Melki & Deschatres	E		Bari	Bari	35	D'Alonzo F. Descrizione di un nuovo ibrido di Ophrys in Puglia: Ophrys x difesagrandeana D'Alonzo [O. apulica (O. Danesch & E. Danesch) O. Danesch & E. Danesch x O. conradiae Melki & Deschâtres]. GIROS Notizie 2014, 57, 32-34.
Ophrys conradiae Melki & Deschatres	Ophrys conradiae Melki & Deschatres	Ophrys conradiae Melki & Deschatres	E	Bosco Difesa Grande	Gravina in Puglia	Bari	35	D'Alonzo F. Descrizione di un nuovo ibrido di Ophrys in Puglia: Ophrys x difesagrandeana D'Alonzo [O. apulica (O. Danesch & E. Danesch) O. Danesch & E. Danesch x O. conradiae Melki & Deschâtres]. GIROS Notizie 2014, 57, 32-34.
Ophrys conradiae Melki & Deschatres	Ophrys conradiae Melki & Deschatres	Ophrys conradiae Melki & Deschatres	E	Bosco Difesa Grande	Gravina in Puglia	Bari	67	D'Alonzo, F. Nuove stazioni di Ophrys gravinensis in Puglia e descrizione di due suoi ibridi. GIROS Orch. Spont. Eur. 2015, 58 (2), 247-261.
Ophrys scolopax Cav. subsp. conradiae (Melki & Deschâtres) H. Baumann, Giotta, Künkele, R. Lorenz & Piccitto	Ophrys conradiae Melki & Deschatres	Ophrys conradiae Melki & Deschatres	E	Bosco Difesa Grande	Gravina in Puglia	Bari	111	D'Alonzo, F. Un nuovo ibrido di Ophrys in Puglia: Ophrys x michelae D'Alonzo (O. oxyrrhynchos subsp. celiensis x O. tenthredinifera subsp. neglecta). GIROS Orch. Spont. Eur. 2015, 58 (2), 279-285.
Ophrys conradiae Melki & Deschatres	Ophrys conradiae Melki & Deschatres	Ophrys conradiae Melki & Deschatres	E		Bari	Bari	46	D'Alonzo, F.; Perilli, M.; Biagioli, M. Tre nuovi ibridi naturali di Ophrys nella Murgia materana (Basilicata) e barese (Puglia). GIROS Orch. Spont. Eur. 2017, 60 (2), 404-420.
Ophrys conradiae Melki & Deschatres	Ophrys conradiae Melki & Deschatres	Ophrys conradiae Melki & Deschatres	E		Bari	Bari	46	D'Alonzo, F.; Perilli, M.; Biagioli, M. Tre nuovi ibridi naturali di Ophrys nella Murgia materana (Basilicata) e barese (Puglia). GIROS Orch. Spont. Eur. 2017, 60 (2), 404-420.
Ophrys scolopax Cav. subsp. conradiae (Melki & Deschâtres) H. Baumann, Giotta, Künkele, R. Lorenz & Piccitto	Ophrys conradiae Melki & Deschatres	Ophrys conradiae Melki & Deschatres	E	Bosco Difesa Grande	Gravina in Puglia	Bari	46	D'Alonzo, F.; Perilli, M.; Biagioli, M. Tre nuovi ibridi naturali di Ophrys nella Murgia materana (Basilicata) e barese (Puglia). GIROS Orch. Spont. Eur. 2017, 60 (2), 404-420.
Ophrys scolopax Cav. subsp. conradiae (Melki & Deschâtres) H. Baumann, Giotta, Künkele, R. Lorenz & Piccitto	Ophrys conradiae Melki & Deschatres	Ophrys conradiae Melki & Deschatres	E	Gargano	San Marco in Lamis	Foggia	48	D'Alonzo, F.; Perilli, M.; Biagioli, M. Quattro nuovi ibridi naturali di Ophrys nel Parco Nazionale del Gargano (Foggia, Puglia settentrionale). GIROS Orch. Spont. Eur. 2018, 61 (1), 60-78.
Ophrys scolopax Cav. subsp. conradiae (Melki & Deschâtres) H. Baumann, Giotta, Künkele, R. Lorenz & Piccitto	Ophrys conradiae Melki & Deschatres	Ophrys conradiae Melki & Deschatres	E	Bosco Difesa Grande	Gravina in Puglia	Bari	139	D'Alonzo, F.; Perilli, M.; Biagioli, M. Nuovi ibridi di Ophrys nella Murgia barese (Puglia meridionale). GIROS Orch. Spont. Eur. 2020, 63 (2), 322-337.
Ophrys scolopax Cav. subsp. conradiae (Melki & Deschâtres) H. Baumann, Giotta, Künkele, R. Lorenz & Piccitto	Ophrys conradiae Melki & Deschatres	Ophrys conradiae Melki & Deschatres	E	Monte Sant'Angelo	Monte S. Angelo	Foggia	101	D'Alonzo, F.; Perilli, M.; Biagioli, M. Tre nuovi ibridi naturali di Ophrys nel Gargano (Puglia). GIROS Orch. Spont. Eur. 2021, 64 (1), 66-82.
Ophrys lutea subsp. phryganae (Devillers-Tersch. & Devillers) Melki.	Ophrys corsica Soleirol ex G.Foelsche & W.Foelsche	Ophrys corsica Soleirol ex G.Foelsche & W.Foelsche	SubE	Apricena	Apricena	Foggia	171	Del Fuoco, C. Ophrys lutea subsp. phryganae (Devillers-Tersch. & Devillers) Melki. Nuova Stazione nel Gargano. GIROS Notizie 2002, 21, 21.
Ophrys lutea subsp. phryganae (Devillers-Tersch. & Devillers) Melki.	Ophrys corsica Soleirol ex G.Foelsche & W.Foelsche	Ophrys corsica Soleirol ex G.Foelsche & W.Foelsche	SubE	Bosco Difesa Grande	Gravina in Puglia	Bari	27	D'Alonzo, F. Le orchidee della Murgia barese e materana. Parco Nazionale dell'Alta Murgia barese - Parco Regionale della Murgia materana - Bosco Difesa Grande. GIROS Notizie 2013, 54, 24-38.
Ophrys lutea subsp. phryganae (Devillers-Tersch. & Devillers) Melki.	Ophrys corsica Soleirol ex G.Foelsche & W.Foelsche	Ophrys corsica Soleirol ex G.Foelsche & W.Foelsche	SubE	NP Alta Murgia	Gravina in Puglia	Bari	27	D'Alonzo, F. Le orchidee della Murgia barese e materana. Parco Nazionale dell'Alta Murgia barese - Parco Regionale della Murgia materana - Bosco Difesa Grande. GIROS Notizie 2013, 54, 24-38.
Ophrys corsica Soleirol ex G. Foelsche & W. Foelsche	Ophrys corsica Soleirol ex G.Foelsche & W.Foelsche	Ophrys corsica Soleirol ex G.Foelsche & W.Foelsche	SubE	Via Pulsano, 734 m slm	Monte S. Angelo	Foggia	36	Romolini, R.; Soca, R. Descrizione di dieci nuovi ibridi di Ophrys italiane. GIROS Notizie 2014, 55, 48-68.
Ophrys corsica Soleirol ex G. Foelsche & W. Foelsche	Ophrys corsica Soleirol ex G.Foelsche & W.Foelsche	Ophrys corsica Soleirol ex G.Foelsche & W.Foelsche	SubE	RNP Costa Otranto - S. Maria di Leuca e Bosco di Tricase	Otranto	Lecce	110	Gennaio, R.; Medagli, P. Ophrys x sulphurea Gennaio & Medagli, nuovo ibrido naturale del Salento (Puglia). GIROS Orch. Spont. Eur. 2015, 58 (1), 110-113.
Ophrys lutea Cav. subsp. corsica (Soleirol ex G. Foelsche & W. Foelsche) Kreutz	Ophrys corsica Soleirol ex G.Foelsche & W.Foelsche	Ophrys corsica Soleirol ex G.Foelsche & W.Foelsche	SubE	Pulicchio	Gravina in Puglia	Bari	91	D'Alonzo, F.; Perilli, M. Quattro nuovi ibridi naturali di Ophrys nel Parco Nazionale dell'Alta Murgia (Bari, Puglia). GIROS Orch. Spont. Eur. 2016, 59 (2), 291-310.
Ophrys lutea Cav. subsp. corsica (Soleirol ex G. Foelsche & W. Foelsche) Kreutz	Ophrys corsica Soleirol ex G.Foelsche & W.Foelsche	Ophrys corsica Soleirol ex G.Foelsche & W.Foelsche	SubE	Pulicchio	Gravina in Puglia	Bari	91	D'Alonzo, F.; Perilli, M. Quattro nuovi ibridi naturali di Ophrys nel Parco Nazionale dell'Alta Murgia (Bari, Puglia). GIROS Orch. Spont. Eur. 2016, 59 (2), 291-310.
Ophrys lutea Cav. subsp. corsica (Soleirol ex G. Foelsche & W. Foelsche) Kreutz	Ophrys corsica Soleirol ex G.Foelsche & W.Foelsche	Ophrys corsica Soleirol ex G.Foelsche & W.Foelsche	SubE	Bosco Difesa di San Matteo	San Marco in Lamis	Foggia	154	Perilli, M. Un nuovo ibrido di Ophrys del Gargano (Puglia). GIROS Orch. Spont. Eur. 2016, 59 (1), 170-174.
Ophrys lutea Cav. subsp. corsica (Soleirol ex G. Foelsche & W. Foelsche) Kreutz	Ophrys corsica Soleirol ex G.Foelsche & W.Foelsche	Ophrys corsica Soleirol ex G.Foelsche & W.Foelsche	SubE	ORNR Barsento	Noci, Alberobello, Putignano, Castellana Grotte	Bari	70	Gennaio, R.; Lavarra, P. Note preliminari sulla presenza di Orchidaceae nel territorio del Barsento (Bari, Puglia). GIROS Orch. Spont. Eur. 2017, 60 (1), 71-82.
Ophrys lutea Cav. subsp. corsica (Soleirol ex G. Foelsche & W. Foelsche) Kreutz	Ophrys corsica Soleirol ex G.Foelsche & W.Foelsche	Ophrys corsica Soleirol ex G.Foelsche & W.Foelsche	SubE	Bosco Cuturi	Manduria	Taranto	98	Lumare, F.; Medagli, P.; Dura, T.; Anelli, S. Ophrys x boscocuturiensis, nuovo ibrido triplo del Salento (O. bertolonii subsp. bertolonii x O. holosericea subsp. parvimaculata x O. tenthredinifera subsp. neglecta). GIROS Orch. Spont. Eur. 2018, 61 (2), 374-386.
Ophrys lutea Cav. subsp. corsica (Soleirol ex G. Foelsche & W. Foelsche) Kreutz	Ophrys corsica Soleirol ex G.Foelsche & W.Foelsche	Ophrys corsica Soleirol ex G.Foelsche & W.Foelsche	SubE	Gargano	Sannicandro Garganico	Foggia	48	D'Alonzo, F.; Perilli, M.; Biagioli, M. Quattro nuovi ibridi naturali di Ophrys nel Parco Nazionale del Gargano (Foggia, Puglia settentrionale). GIROS Orch. Spont. Eur. 2018, 61 (1), 60-78.
Ophrys lutea subsp. corsica (Soleirol ex G. Foelsche & W. Foelsche) Kreutz	Ophrys corsica Soleirol ex G.Foelsche & W.Foelsche	Ophrys corsica Soleirol ex G.Foelsche & W.Foelsche	SubE	Pulicchio di Gravina	Gravina in Puglia	Bari	49	D'Alonzo, F.; Perilli, M.; Biagioli, M. Sei nuovi ibridi di Ophrys, cinque nella Murgia barese (Puglia) e uno in Basilicata. GIROS Orch. Spont. Eur. 2019, 62 (2), 320-349.
Ophrys lutea subsp. corsica (Soleirol ex G. Foelsche & W. Foelsche) Kreutz	Ophrys corsica Soleirol ex G.Foelsche & W.Foelsche	Ophrys corsica Soleirol ex G.Foelsche & W.Foelsche	SubE	Gravina in Puglia	Gravina in Puglia	Bari	49	D'Alonzo, F.; Perilli, M.; Biagioli, M. Sei nuovi ibridi di Ophrys, cinque nella Murgia barese (Puglia) e uno in Basilicata. GIROS Orch. Spont. Eur. 2019, 62 (2), 320-349.
Ophrys lutea subsp. corsica (Soleirol ex G. Foelsche & W. Foelsche) Kreutz	Ophrys corsica Soleirol ex G.Foelsche & W.Foelsche	Ophrys corsica Soleirol ex G.Foelsche & W.Foelsche	SubE	Bosco Cuturi	Manduria	Taranto	147	Lumare, F.; Medagli, P.; Dura, T.; Anelli, S. Ophrys holosericea subsp. parvimaculata: una nuova forma (f. chloranta) e un nuovo ibrido con Ophrys lutea (O. x pulcherrima). GIROS Orch. Spont. Eur. 2019, 62 (1), 90-100.
Ophrys lutea subsp. corsica (Soleirol ex G. Foelsche & W. Foelsche) Kreutz	Ophrys corsica Soleirol ex G.Foelsche & W.Foelsche	Ophrys corsica Soleirol ex G.Foelsche & W.Foelsche	SubE	Macchie di San Cataldo	Lecce	Lecce	53	Lumare, F.; Medagli, P.; Anelli, S. Le Orchidacee delle Macchie di S. Cataldo (Lecce). GIROS Orch. Spont. Eur. 2020, 63 (1), 207-217.
Ophrys lutea subsp. corsica (Soleirol ex G. Foelsche & W. Foelsche) Kreutz	Ophrys corsica Soleirol ex G.Foelsche & W.Foelsche	Ophrys corsica Soleirol ex G.Foelsche & W.Foelsche	SubE	San Giovanni Rotondo	San Giovanni Rotondo	Foggia	101	D'Alonzo, F.; Perilli, M.; Biagioli, M. Tre nuovi ibridi naturali di Ophrys nel Gargano (Puglia). GIROS Orch. Spont. Eur. 2021, 64 (1), 66-82.
Ophrys corsica Soleirol ex G. Foelsche & W. Foelsche	Ophrys corsica Soleirol ex G.Foelsche & W.Foelsche	Ophrys corsica Soleirol ex G.Foelsche & W.Foelsche	SubE		Altamura	Bari	33	D'Alonzo, F.; Biagioli, M. Segnalazioni di due entità rarissime nella Puglia centrale (Anacamptis x murginaa e Ophrys speculum). GIROS Orch. Spont. Eur. 2022, 65 (2), 238-246.
Ophrys iricolor Desf.	Ophrys iricolor Desf. subsp. eleonorae (Devillers-Tersch. & Devillers) Paulus & Gack ex Kreutz	Ophrys eleonorae Devillers-Tersch. & Devillers		Bosco Isola	Lesina	Foggia	131	Rambelli, A.; Ciccarone, C.; Tempesta, S.; Venturella, G. Dematiaceous Hyphomycetes from Bosco Isola (S Italy) Mediterranean maquis litter. Fl. Medit. 2010, 20, 239-258.
Ophrys iricolor Desf. subsp. eleonorae (Devillers-Tersch. & Devillers) Paulus & Gack ex Kreutz	Ophrys iricolor Desf. subsp. eleonorae (Devillers-Tersch. & Devillers) Paulus & Gack ex Kreutz	Ophrys eleonorae Devillers-Tersch. & Devillers		Cava Ponte Ciccalento	San Marco in Lamis	Foggia	31	Perilli, M. Ritrovamenti nel Gargano interno di Orchidaceae a fiori apo e ipocromatici e di un'intera popolazione di Serapias lingua con lusus fiorali. GIROS Orch. Spont. Eur. 2015, 58 (2), 338-342.
Ophrys iricolor Desf. subsp. eleonorae (Devillers-Tersch. & Devillers) Paulus & Gack ex Kreutz	Ophrys iricolor Desf. subsp. eleonorae (Devillers-Tersch. & Devillers) Paulus & Gack ex Kreutz	Ophrys eleonorae Devillers-Tersch. & Devillers		Rottacapozza	Ugento	Lecce	161	Gennaio, R. Ophrys iricolor subspp. eleonorae e lojaconoi, prime segnalazioni per il Salento (Puglia). GIROS Orch. Spont. Eur. 2016, 59 (2), 311-315.
Ophrys iricolor subsp. eleonorae (Devillers-Tersch. & Devillers) Paulus & Gack ex Kreutz	Ophrys iricolor Desf. subsp. eleonorae (Devillers-Tersch. & Devillers) Paulus & Gack ex Kreutz	Ophrys eleonorae Devillers-Tersch. & Devillers		San Marco in Lamis	San Marco in Lamis	Foggia	50	D'Alonzo, F.; Perilli, M.; Biagioli, M. Nuovi ibridi di Ophrys in Puglia e Basilicata. GIROS Orch. Spont. Eur. 2019, 62 (1), 161-178.
Ophrys iricolor subsp. eleonorae (Devillers-Tersch. & Devillers) Paulus & Gack ex Kreutz	Ophrys iricolor Desf. subsp. eleonorae (Devillers-Tersch. & Devillers) Paulus & Gack ex Kreutz	Ophrys eleonorae Devillers-Tersch. & Devillers		Manfredonia	Manfredonia	Foggia	54	D'Alonzo, F.; Perilli, M.; Biagioli, M. Due nuovi ibridi garganici di Ophrys sipontensis (Puglia). GIROS Orch. Spont Eur. 2020, 63 (1), 25-36.
Ophrys iricolor subsp. eleonorae (Devillers-Tersch. & Devillers) Paulus & Gack ex Kreutz	Ophrys iricolor Desf. subsp. eleonorae (Devillers-Tersch. & Devillers) Paulus & Gack ex Kreutz	Ophrys eleonorae Devillers-Tersch. & Devillers			Mattinata	Foggia	172	Turco, A.; Medagli, P.; Wagensommer, R.P.; D’Emerico, S.; Gennaio, R.; Albano, A. A morphometric study on Ophrys sect. Pseudophrys in Apulia (Italy) and discovery of Ophrys japigiae sp. nov. (Orchidaceae). Plant Biosyst. - Int. J. Deal. Asp. Plant Biol. 2021, 156 (2), 560-571. https://doi.10.1080/11263504.2021.1897702.
Ophrys exaltata Ten. subsp. exaltata	Ophrys exaltata Ten. subsp. exaltata	Ophrys exaltata Ten.	E	Bosco Difesa Grande	Gravina in Puglia	Bari	27	D'Alonzo, F. Le orchidee della Murgia barese e materana. Parco Nazionale dell'Alta Murgia barese - Parco Regionale della Murgia materana - Bosco Difesa Grande. GIROS Notizie 2013, 54, 24-38.
Ophrys exaltata Ten. subsp. exaltata	Ophrys exaltata Ten. subsp. exaltata	Ophrys exaltata Ten.	E	NP Alta Murgia	Gravina in Puglia	Bari	27	D'Alonzo, F. Le orchidee della Murgia barese e materana. Parco Nazionale dell'Alta Murgia barese - Parco Regionale della Murgia materana - Bosco Difesa Grande. GIROS Notizie 2013, 54, 24-38.
Ophrys tenthredinifera Willd. subsp. neglecta (Parl.) E.G. Camus var. expansa Lumare & Medagli	Ophrys tenthredinifera Willd. subsp. neglecta (Parl.) E.G.Camus	Ophrys expansa (Lumare & Medagli) Biagioli, Kreutz, Lumare, Medagli & De Simoni	E	Macchie di San Cataldo	Lecce	Lecce	112	Lumare, F.; Medagli, P.; Dura, T.; Serafino, S.; Anelli, S.; Biagioli, M. Presenza sulla costa adriatica leccese di Ophrys tarentina e del suo ibrido con O. passionis subsp. garganica (Salento, Puglia meridionale). GIROS Orch. Spont. Eur. 2018, 61 (2), 490-497.
Ophrys tenthredinifera Willd. subsp. neglecta (Parl.) E.G. Camus var. expansa Lumare & Medagli	Ophrys tenthredinifera Willd. subsp. neglecta (Parl.) E.G.Camus	Ophrys expansa (Lumare & Medagli) Biagioli, Kreutz, Lumare, Medagli & De Simoni	E	Macchie di San Cataldo	Lecce	Lecce	28	Lumare, F.; Medagli, P. Una nuova entità salentina, Ophrys tenthredinifera subsp. neglecta var. expansa, a confronto con Ophrys tardans. GIROS Orch. Spont. Eur. 2018, 61 (1), 28-40.
Ophrys tenthredinifera Willd. subsp. neglecta (Parl.) E.G. Camus var. expansa Lumare & Medagli	Ophrys tenthredinifera Willd. subsp. neglecta (Parl.) E.G.Camus	Ophrys expansa (Lumare & Medagli) Biagioli, Kreutz, Lumare, Medagli & De Simoni	E	Bosco La Parata	Santeramo in Colle	Bari	28	Lumare, F.; Medagli, P. Una nuova entità salentina, Ophrys tenthredinifera subsp. neglecta var. expansa, a confronto con Ophrys tardans. GIROS Orch. Spont. Eur. 2018, 61 (1), 28-40.
Ophrys tenthredinifera Willd. subsp. neglecta (Parl.) E.G. Camus var. expansa Lumare & Medagli	Ophrys tenthredinifera Willd. subsp. neglecta (Parl.) E.G.Camus	Ophrys expansa (Lumare & Medagli) Biagioli, Kreutz, Lumare, Medagli & De Simoni	E	Bosco dei Cuturi	Manduria	Taranto	28	Lumare, F.; Medagli, P. Una nuova entità salentina, Ophrys tenthredinifera subsp. neglecta var. expansa, a confronto con Ophrys tardans. GIROS Orch. Spont. Eur. 2018, 61 (1), 28-40.
Ophrys tenthredinifera Willd. subsp. neglecta (Parl.) E.G. Camus var. expansa Lumare & Medagli	Ophrys tenthredinifera Willd. subsp. neglecta (Parl.) E.G.Camus	Ophrys expansa (Lumare & Medagli) Biagioli, Kreutz, Lumare, Medagli & De Simoni	E	Uggiano La Chiesa	Otranto	Lecce	28	Lumare, F.; Medagli, P. Una nuova entità salentina, Ophrys tenthredinifera subsp. neglecta var. expansa, a confronto con Ophrys tardans. GIROS Orch. Spont. Eur. 2018, 61 (1), 28-40.
Ophrys tenthredinifera Willd. subsp. neglecta (Parl.) E.G. Camus var. expansa Lumare & Medagli	Ophrys tenthredinifera Willd. subsp. neglecta (Parl.) E.G.Camus	Ophrys expansa (Lumare & Medagli) Biagioli, Kreutz, Lumare, Medagli & De Simoni	E	RNP Porto Selvaggio e Palude del Capitano	Nardò	Lecce	28	Lumare, F.; Medagli, P. Una nuova entità salentina, Ophrys tenthredinifera subsp. neglecta var. expansa, a confronto con Ophrys tardans. GIROS Orch. Spont. Eur. 2018, 61 (1), 28-40.
Ophrys tenthredinifera Willd. subsp. neglecta (Parl.) E.G. Camus var. expansa Lumare & Medagli	Ophrys tenthredinifera Willd. subsp. neglecta (Parl.) E.G.Camus	Ophrys expansa (Lumare & Medagli) Biagioli, Kreutz, Lumare, Medagli & De Simoni	E	Monte Sacro (Gargano)	Foggia	Foggia	28	Lumare, F.; Medagli, P. Una nuova entità salentina, Ophrys tenthredinifera subsp. neglecta var. expansa, a confronto con Ophrys tardans. GIROS Orch. Spont. Eur. 2018, 61 (1), 28-40.
Ophrys tenthredinifera Willd. subsp. neglecta (Parl.) E.G. Camus var. expansa Lumare & Medagli	Ophrys tenthredinifera Willd. subsp. neglecta (Parl.) E.G.Camus	Ophrys expansa (Lumare & Medagli) Biagioli, Kreutz, Lumare, Medagli & De Simoni	E	Macchie di San Cataldo	Lecce	Lecce	152	Lumare, F.; Medagli, P.; Dura, T.; Anelli, S. Studio morfologico su una popolazione di Ophrys x salentina (O. holosericea subsp. apulica x O. tenthredinifera subsp. neglecta). GIROS Orch. Spont. Eur. 2019, 62 (1), 123-132.
Ophrys tenthredinifera Willd. subsp. neglecta (Parl.) E.G. Camus var. expansa Lumare & Medagli	Ophrys tenthredinifera Willd. subsp. neglecta (Parl.) E.G.Camus	Ophrys expansa (Lumare & Medagli) Biagioli, Kreutz, Lumare, Medagli & De Simoni	E	Bosco Cuturi	Manduria	Taranto	52	Lumare, F.; Medagli, P.; Turco, A.; Dura, T.; Anelli, S. Le Orchidacee del Bosco Cuturi. GIROS Orch. Spont. Eur. 2020, 63 (1), 199-206.
Ophrys tenthredinifera Willd. subsp. neglecta (Parl.) E.G. Camus var. expansa Lumare & Medagli	Ophrys tenthredinifera Willd. subsp. neglecta (Parl.) E.G.Camus	Ophrys expansa (Lumare & Medagli) Biagioli, Kreutz, Lumare, Medagli & De Simoni	E	Macchie di San Cataldo	Lecce	Lecce	53	Lumare, F.; Medagli, P.; Anelli, S. Le Orchidacee delle Macchie di S. Cataldo (Lecce). GIROS Orch. Spont. Eur. 2020, 63 (1), 207-217.
Ophrys tardans O. Danesch & E. Danesch	Ophrys tardans O.Danesch & E.Danesch	Ophrys expansa (Lumare & Medagli) Biagioli, Kreutz, Lumare, Medagli & De Simoni	E	Bosco Cuturi	Manduria	Taranto	26	Dura, T.; Mascia, G.; Pisconti, A.; Biagioli, M. Prima segnalazione di Ophrys tardans nella provincia di Taranto. GIROS Orch. Spont. Eur. 2017, 60 (2), 447-451.
Ophrys fusca subsp. funerea (Viv.) Arcang.	Ophrys funerea Viv.	Ophrys funerea Viv.		Apricena	Apricena	Foggia	137	Del Fuoco, C. Ophrys funerea Viviani. Nuova Stazione nel Gargano. GIROS Notizie 2002, 21, 20-21.
Ophrys fusca subsp. funerea (Viv.) Arcang.	Ophrys funerea Viv.	Ophrys funerea Viv.		Stinco	Mattinata	Foggia	22	Rossini, A.; Quitadamo, G. Segnalazioni di orchidee rare nel Gargano. GIROS Notizie 2002, 21, 25-27.
Ophrys funerea Viv.	Ophrys funerea Viv.	Ophrys funerea Viv.		Monte Sacro	Mattinata	Foggia	60	Medagli, P.; Turco, A. Ophrys x rossiniae e Ophrys x quitadamoi, due ibridi naturali nuovi del Gargano. GIROS Notizie 2011, 47, 54-57.
Ophrys fusca subsp. funerea (Viv.) Arcang.	Ophrys funerea Viv.	Ophrys funerea Viv.		Bosco Difesa Grande	Gravina in Puglia	Bari	27	D'Alonzo, F. Le orchidee della Murgia barese e materana. Parco Nazionale dell'Alta Murgia barese - Parco Regionale della Murgia materana - Bosco Difesa Grande. GIROS Notizie 2013, 54, 24-38.
Ophrys fusca subsp. funerea (Viv.) Arcang.	Ophrys funerea Viv.	Ophrys funerea Viv.		NP Alta Murgia	Gravina in Puglia	Bari	27	D'Alonzo, F. Le orchidee della Murgia barese e materana. Parco Nazionale dell'Alta Murgia barese - Parco Regionale della Murgia materana - Bosco Difesa Grande. GIROS Notizie 2013, 54, 24-38.
Ophrys fusca subsp. funerea (Viv.) Arcang.	Ophrys funerea Viv.	Ophrys funerea Viv.			Mattinata	Foggia	173	Turco, A.; Albano, A.; Medagli, P.; Pulvirenti, S.; D’Emerico, S. New cytological data in Ophrys sect. Pseudophrys Godfery and comparative karyomorphological studies in Ophrys L. (Orchidaceae). Plant Biosyst. - Int. J. Deal. Asp. Plant Biol. 2017, 152 (5), 901-910. https://doi.10.1080/11263504.2017.1362058.
Ophrys fusca subsp. funerea (Viv.) Arcang.	Ophrys funerea Viv.	Ophrys funerea Viv.			Mattinata	Foggia	172	Turco, A.; Medagli, P.; Wagensommer, R.P.; D’Emerico, S.; Gennaio, R.; Albano, A. A morphometric study on Ophrys sect. Pseudophrys in Apulia (Italy) and discovery of Ophrys japigiae sp. nov. (Orchidaceae). Plant Biosyst. - Int. J. Deal. Asp. Plant Biol. 2021, 156 (2), 560-571. https://doi.10.1080/11263504.2021.1897702.
Ophrys garganica E.Nelson ex O.Danesch et E.Danesch	Ophrys passionis Sennen ex Devillers-Tersch. & Devillers subsp. passionis	Ophrys garganica E.Nelson ex O.Danesch & E.Danesch	E	Borgo Celano	San Marco in Lamis	Foggia	22	Rossini, A.; Quitadamo, G. Segnalazioni di orchidee rare nel Gargano. GIROS Notizie 2002, 21, 25-27.
Ophrys garganica E.Nelson ex O.Danesch et E.Danesch	Ophrys passionis Sennen ex Devillers-Tersch. & Devillers subsp. passionis	Ophrys garganica E.Nelson ex O.Danesch & E.Danesch	E	Stinco	Mattinata	Foggia	22	Rossini, A.; Quitadamo, G. Segnalazioni di orchidee rare nel Gargano. GIROS Notizie 2002, 21, 25-27.
Ophrys garganica E.Nelson ex O.Danesch et E.Danesch	Ophrys passionis Sennen ex Devillers-Tersch. & Devillers subsp. passionis	Ophrys garganica E.Nelson ex O.Danesch & E.Danesch	E	Mattinata	Mattinata	Foggia	41	Rossini, A.; Quitadamo, G. Ophrys lucifera Devilers-Tersch. & Devillers. GIROS Notizie 2002, 20, 12-13.
Ophrys garganica E.Nelson ex O.Danesch et E.Danesch	Ophrys passionis Sennen ex Devillers-Tersch. & Devillers subsp. passionis	Ophrys garganica E.Nelson ex O.Danesch & E.Danesch	E	Torre San Giovanni	Ugento	Lecce	75	Gennaio, R. Osservazioni su alcune anomalie fiorali in esemplari di Ophrys apifera Huds. presso Torre San Giovanni, Ugento (Le). GIROS Notizie 2003, 22, 29-30.
Ophrys garganica E.Nelson ex O.Danesch et E.Danesch	Ophrys passionis Sennen ex Devillers-Tersch. & Devillers subsp. passionis	Ophrys garganica E.Nelson ex O.Danesch & E.Danesch	E	Gargano	Foggia	Foggia	138	D’Emerico, S.; Pignone, D.; Bartolo, G.; Pulvirenti, S.; Terrasi, C.; Stuto, S.; Scrugli, A. Karyomorphology, heterochromatin patterns and evolution in the genus Ophrys (Orchidaceae). Bot. J. Linn. Soc. 2005, 148, 87–99. https://doi.org/10.1111/j.1095-8339.2005.00393.x.
Ophrys garganica E.Nelson ex O.Danesch et E.Danesch	Ophrys passionis Sennen ex Devillers-Tersch. & Devillers subsp. passionis	Ophrys garganica E.Nelson ex O.Danesch & E.Danesch	E	SR Le Cesine	Vernole	Lecce	138	D’Emerico, S.; Pignone, D.; Bartolo, G.; Pulvirenti, S.; Terrasi, C.; Stuto, S.; Scrugli, A. Karyomorphology, heterochromatin patterns and evolution in the genus Ophrys (Orchidaceae). Bot. J. Linn. Soc. 2005, 148, 87–99. https://doi.org/10.1111/j.1095-8339.2005.00393.x.
Ophrys garganica E.Nelson ex O.Danesch et E.Danesch	Ophrys passionis Sennen ex Devillers-Tersch. & Devillers subsp. passionis	Ophrys garganica E.Nelson ex O.Danesch & E.Danesch	E	Nature 2000 Site Laghi Alimini	Otranto	Lecce	56	Mele, C.; Caforio, F.; Marchiori, S. Remarkable species occurring in the Alimini Lakes (Apulia South Italy), an area proposed as Site of Community Interest. Bocconea 2006, 19, 253-260.
Ophrys garganica E.Nelson ex O.Danesch et E.Danesch	Ophrys passionis Sennen ex Devillers-Tersch. & Devillers subsp. passionis	Ophrys garganica E.Nelson ex O.Danesch & E.Danesch	E	NP Alta Murgia	Gravina in Puglia	Bari	42	Perrino, P.; Laghetti, G.; Tersi, M. Modern concepts for the sustainable use of Plant Genetic Resources in the Mediterranean natural protected areas: the case study of the Alta Murgia Park (Italy). Genet. Resour. Crop Evol. 2006, 53, 695-710. https://doi.10.1007/s10722-004-3942-x
Ophrys passionis Sennen ex Devillers-Tersch. et Devillers var. garganica P. Delforge	Ophrys passionis Sennen ex Devillers-Tersch. & Devillers subsp. passionis	Ophrys garganica E.Nelson ex O.Danesch & E.Danesch	E	Palude di Cassano	Melendugno	Lecce	57	Turco, A.; Medagli, P. Serapias x marchiorii Turco & Medagli (Serapias bergonii E.G. Camus x Serapias politisii Renz) ibrido naturale nuovo del Salento. Thalassia Salentina 2009, 32, 145-150.
Ophrys garganica E.Nelson ex O.Danesch et E.Danesch	Ophrys passionis Sennen ex Devillers-Tersch. & Devillers subsp. passionis	Ophrys garganica E.Nelson ex O.Danesch & E.Danesch	E	Gravaglione	Altamura	Bari	87	Medagli, P.; Cillo, N. Ophrys murgiana Cillo, Medagli & Margherita, specie nuova delle Murge (Puglia, Italia meridionale). GIROS Notizie 2009, 41, 23–25.
Ophrys garganica E.Nelson ex O.Danesch et E.Danesch	Ophrys passionis Sennen ex Devillers-Tersch. & Devillers subsp. passionis	Ophrys garganica E.Nelson ex O.Danesch & E.Danesch	E	Torre San Giovanni	Ugento	Lecce	76	Gennaio, R. Ophrys x ozantina R. Gennaio [Ophrys bobyliflora Link x Ophrys parvimaculata (O. Danesch. & E. Danesch) H.F. Paulua & Gack)], un nuovo ibrido naturale rinvenuto nel Parco Regionale "Litorale di Ugento" (Salento, Puglia). GIROS Notizie 2009, 41, 28-29.
Ophrys sphegodes subsp. garganica	Ophrys passionis Sennen ex Devillers-Tersch. & Devillers subsp. passionis	Ophrys garganica E.Nelson ex O.Danesch & E.Danesch	E	Nature 2000 Site Bosco di Mesola	Cassano delle Murge	Bari	88	Cillo, N. Ophrys mateolana Medagli, D'Emerico, Bianco & Ruggiero, nuove segnalazioni in provincia di Bari. GIROS Notizie 2009, 40, 38-40.
Ophrys passionis Sennen ex Devillers-Tersch. et Devillers var. garganica P. Delforge	Ophrys passionis Sennen ex Devillers-Tersch. & Devillers subsp. passionis	Ophrys garganica E.Nelson ex O.Danesch & E.Danesch	E	RNP Saline di Punta della Contessa	Brindisi	Brindisi	59	Tomaselli, V.; Urbano, M.; Sciandrello, S.; Wagensommer, R.P.; Costanzo, E.; Albano, A.; Medagli, P.; Mele, C.; Di Pietro, R. Cartografia tematica ed analisi del paesaggio vegetale ed agricolo del Parco Naturale Regionale “Saline di Punta della Contessa” (Brindisi - Puglia). Quad. Bot. Amb. Appl. 2010, 21, 53-76.
Ophrys passionis Sennen ex Devillers-Tersch. et Devillers var. garganica P. Delforge	Ophrys passionis Sennen ex Devillers-Tersch. & Devillers subsp. passionis	Ophrys garganica E.Nelson ex O.Danesch & E.Danesch	E	nord del Gargano, strada SS 89 tra Sannicandro Garganico e Cagnano Varano al km. 30,7	Foggia	Foggia	89	Liverani, V.; Romolini, R. Ophrys holosericea subsp. paolina, nuova sottospecie del nord del Gargano (Puglia, Italia). J. Eur. Orch. 2010, 42 (3-4), 467-476.
Ophrys sphecodes Mill. subsp. garganica Nelson	Ophrys passionis Sennen ex Devillers-Tersch. & Devillers subsp. passionis	Ophrys garganica E.Nelson ex O.Danesch & E.Danesch	E	Bosco Isola	Lesina	Foggia	131	Rambelli, A.; Ciccarone, C.; Tempesta, S.; Venturella, G. Dematiaceous Hyphomycetes from Bosco Isola (S Italy) Mediterranean maquis litter. Fl. Medit. 2010, 20, 239-258.
Ophrys passionis Sennen ex Devillers-Tersch. & Devillers subsp. passionis	Ophrys passionis Sennen ex Devillers-Tersch. & Devillers subsp. passionis	Ophrys garganica E.Nelson ex O.Danesch & E.Danesch	E	Ruvo di Puglia	Ruvo di Puglia	Bari	109	Turco, A.; D’Emerico, S.; Lozito, L.; Medagli, P. Ophrys peucetiae e Ophrys pseudomelena, due nuovi taxa per la Puglia. Giros Notizie 2012, 50, 4-11.
Ophrys passionis subsp. garganica E. Nelson ex H. Baumann & R. Lorenz	Ophrys passionis Sennen ex Devillers-Tersch. & Devillers subsp. passionis	Ophrys garganica E.Nelson ex O.Danesch & E.Danesch	E	Torre Canne	Fasano	Brindisi	78	Turco, A.; Medagli, P. Serapias x gennaioi (Serapias cordigera x Serapias orientalis subsp. apulica), ibrido naturale nuovo del Salento. Giros Notizie 2012, 49, 68-70.
Ophrys passionis Sennen ex Devillers-Tersch. & Devillers	Ophrys passionis Sennen ex Devillers-Tersch. & Devillers subsp. passionis	Ophrys garganica E.Nelson ex O.Danesch & E.Danesch	E	Porto Selvaggio	Nardò	Lecce	44	Inguscio, S.; Rossi, E.; Scarpina, L.; Medagli, P. Guida alle Orchidee del Parco Naturale Regionale Porto Selvaggio e Palude del Capitano; Editrice Salentina, Galatina, 2012; pp. 1-77.
Ophrys passionis Sennen ex Devillers-Tersch. et Devillers var. garganica P. Delforge	Ophrys passionis Sennen ex Devillers-Tersch. & Devillers subsp. passionis	Ophrys garganica E.Nelson ex O.Danesch & E.Danesch	E	Acquatina di Frigole	Frigole	Lecce	64	Lumare, F.; Medagli P. Le orchidee spontanee dello "Stagno di Acquatina" (Lecce). GIROS Notizie 2013, 52, 94-96.
Ophrys passionis Sennen ex Devillers-Tersch. & Devillers subsp. passionis	Ophrys passionis Sennen ex Devillers-Tersch. & Devillers subsp. passionis	Ophrys garganica E.Nelson ex O.Danesch & E.Danesch	E	SR Le Cesine	Vernole	Lecce	65	Medagli, P.; Sciandrello, S.; Mele, C.; Di Pietro, R.; Wagensommer, R.P.; Urbano, M.; Tomaselli, V. Analisi della biodiversità vegetale e cartografia della vegetazione, degli Habitat e dell’uso del suolo della Riserva Naturale Statale “Le Cesine” (Lecce-Puglia). Quad. Bot. Amb. Appl. 2013, 24, 55-76.
Ophrys passionis Sennen ex Devillers-Tersch. & Devillers subsp. passionis	Ophrys passionis Sennen ex Devillers-Tersch. & Devillers subsp. passionis	Ophrys garganica E.Nelson ex O.Danesch & E.Danesch	E	Bosco Difesa Grande	Gravina in Puglia	Bari	27	D'Alonzo, F. Le orchidee della Murgia barese e materana. Parco Nazionale dell'Alta Murgia barese - Parco Regionale della Murgia materana - Bosco Difesa Grande. GIROS Notizie 2013, 54, 24-38.
Ophrys passionis Sennen ex Devillers-Tersch. & Devillers subsp. passionis	Ophrys passionis Sennen ex Devillers-Tersch. & Devillers subsp. passionis	Ophrys garganica E.Nelson ex O.Danesch & E.Danesch	E	NP Alta Murgia	Gravina in Puglia	Bari	27	D'Alonzo, F. Le orchidee della Murgia barese e materana. Parco Nazionale dell'Alta Murgia barese - Parco Regionale della Murgia materana - Bosco Difesa Grande. GIROS Notizie 2013, 54, 24-38.
Ophrys passionis Sennen ex Devillers-Tersch. & Devillers	Ophrys passionis Sennen ex Devillers-Tersch. & Devillers subsp. passionis	Ophrys garganica E.Nelson ex O.Danesch & E.Danesch	E	Bosco di Coturi, 88 m slm	Manduria	Taranto	36	Romolini, R.; Soca, R. Descrizione di dieci nuovi ibridi di Ophrys italiane. GIROS Notizie 2014, 55, 48-68.
Ophrys passionis Sennen ex Devillers-Tersch. & Devillers	Ophrys passionis Sennen ex Devillers-Tersch. & Devillers subsp. passionis	Ophrys garganica E.Nelson ex O.Danesch & E.Danesch	E	Bosco Difesa Grande	Gravina in Puglia	Bari	35	D'Alonzo F. Descrizione di un nuovo ibrido di Ophrys in Puglia: Ophrys x difesagrandeana D'Alonzo [O. apulica (O. Danesch & E. Danesch) O. Danesch & E. Danesch x O. conradiae Melki & Deschâtres]. GIROS Notizie 2014, 57, 32-34.
Oprys passionis Sennen subsp. passionis	Ophrys passionis Sennen ex Devillers-Tersch. & Devillers subsp. passionis	Ophrys garganica E.Nelson ex O.Danesch & E.Danesch	E	Lido Marini, 66 m slm	Ugento	Lecce	66	Gennaio, R. Nuova segnalazione nel Salento di Orchis italica Poir. GIROS Notizie 2014, 57, 59-61.
Ophrys passionis Sennen ex Devillers-Tersch. & Devillers	Ophrys passionis Sennen ex Devillers-Tersch. & Devillers subsp. passionis	Ophrys garganica E.Nelson ex O.Danesch & E.Danesch	E		Rignano Garganico	Foggia	31	Perilli, M. Ritrovamenti nel Gargano interno di Orchidaceae a fiori apo e ipocromatici e di un'intera popolazione di Serapias lingua con lusus fiorali. GIROS Orch. Spont. Eur. 2015, 58 (2), 338-342.
Ophrys passionis Sennen ex Devillers-Tersch. & Devillers	Ophrys passionis Sennen ex Devillers-Tersch. & Devillers subsp. passionis	Ophrys garganica E.Nelson ex O.Danesch & E.Danesch	E		San Giovanni Rotondo	Foggia	31	Perilli, M. Ritrovamenti nel Gargano interno di Orchidaceae a fiori apo e ipocromatici e di un'intera popolazione di Serapias lingua con lusus fiorali. GIROS Orch. Spont. Eur. 2015, 58 (2), 338-342.
Ophrys passionis Sennen subsp. garganica E. Nelson ex H. Baumann & R. Lorenz	Ophrys passionis Sennen ex Devillers-Tersch. & Devillers subsp. passionis	Ophrys garganica E.Nelson ex O.Danesch & E.Danesch	E	NP Alta Murgia	Gravina in Puglia	Bari	114	D'Alonzo, F. Ophrys gravinensis, nuova specie endemica della Puglia. GIROS Orch. Spont. Eur. 2015, 58 (1), 98-106.
Ophrys passionis Sennen subsp. garganica E. Nelson ex H. Baumann & R. Lorenz	Ophrys passionis Sennen ex Devillers-Tersch. & Devillers subsp. passionis	Ophrys garganica E.Nelson ex O.Danesch & E.Danesch	E	RNP Lama Balice	Bari	Bari	90	De Leo, V. Le Orchidaceae del Parco Naturale di Lama Balice (Bari, Puglia). GIROS Orch. Spont. Eur. 2015, 58 (1), 129-135.
Ophrys passionis Sennen subsp. garganica E. Nelson ex H. Baumann & R. Lorenz	Ophrys passionis Sennen ex Devillers-Tersch. & Devillers subsp. passionis	Ophrys garganica E.Nelson ex O.Danesch & E.Danesch	E	Pulicchio	Gravina in Puglia	Bari	67	D'Alonzo, F. Nuove stazioni di Ophrys gravinensis in Puglia e descrizione di due suoi ibridi. GIROS Orch. Spont. Eur. 2015, 58 (2), 247-261.
Ophrys passionis Sennen subsp. garganica E. Nelson ex H. Baumann & R. Lorenz	Ophrys passionis Sennen ex Devillers-Tersch. & Devillers subsp. passionis	Ophrys garganica E.Nelson ex O.Danesch & E.Danesch	E	Pulicchio	Gravina in Puglia	Bari	67	D'Alonzo, F. Nuove stazioni di Ophrys gravinensis in Puglia e descrizione di due suoi ibridi. GIROS Orch. Spont. Eur. 2015, 58 (2), 247-261.
Ophrys passionis Sennen subsp. garganica E. Nelson ex H. Baumann & R. Lorenz	Ophrys passionis Sennen ex Devillers-Tersch. & Devillers subsp. passionis	Ophrys garganica E.Nelson ex O.Danesch & E.Danesch	E	Bosco Difesa Grande	Gravina in Puglia	Bari	111	D'Alonzo, F. Un nuovo ibrido di Ophrys in Puglia: Ophrys x michelae D'Alonzo (O. oxyrrhynchos subsp. celiensis x O. tenthredinifera subsp. neglecta). GIROS Orch. Spont. Eur. 2015, 58 (2), 279-285.
Ophrys passionis Sennen subsp. garganica E. Nelson ex H. Baumann & R. Lorenz	Ophrys passionis Sennen ex Devillers-Tersch. & Devillers subsp. passionis	Ophrys garganica E.Nelson ex O.Danesch & E.Danesch	E	Torre Guaceto	Carovigno	Brindisi	80	Beccarisi, L.; Marinò, F.; Medagli, P.; Zizzi, T.; Minonne, F. Inventario della flora vascolare della Riserva Naturale di Torre Guaceto (Puglia). Thalassia Salentina 2015, 37, 11-56. https://doi.10.1285/i15910725v37p11.
Ophrys passionis Sennen subsp. garganica E. Nelson ex H. Baumann & R. Lorenz	Ophrys passionis Sennen ex Devillers-Tersch. & Devillers subsp. passionis	Ophrys garganica E.Nelson ex O.Danesch & E.Danesch	E	Gravina	Laterza	Taranto	68	Dura, T.; Biagioli, M. La presenza di Ophrys exaltata s.l. in provincia di Taranto e in Puglia. GIROS Orch. Spont. Eur. 2016, 59 (2), 277-285.
Ophrys passionis Sennen subsp. garganica E. Nelson ex H. Baumann & R. Lorenz	Ophrys passionis Sennen ex Devillers-Tersch. & Devillers subsp. passionis	Ophrys garganica E.Nelson ex O.Danesch & E.Danesch	E	Bosco Selva San Vito	Laterza	Taranto	68	Dura, T.; Biagioli, M. La presenza di Ophrys exaltata s.l. in provincia di Taranto e in Puglia. GIROS Orch. Spont. Eur. 2016, 59 (2), 277-285.
Ophrys passionis Sennen subsp. garganica E. Nelson ex H. Baumann & R. Lorenz	Ophrys passionis Sennen ex Devillers-Tersch. & Devillers subsp. passionis	Ophrys garganica E.Nelson ex O.Danesch & E.Danesch	E		Santeramo in Colle	Bari	68	Dura, T.; Biagioli, M. La presenza di Ophrys exaltata s.l. in provincia di Taranto e in Puglia. GIROS Orch. Spont. Eur. 2016, 59 (2), 277-285.
Ophrys passionis Sennen subsp. garganica E. Nelson ex H. Baumann & R. Lorenz	Ophrys passionis Sennen ex Devillers-Tersch. & Devillers subsp. passionis	Ophrys garganica E.Nelson ex O.Danesch & E.Danesch	E	Bosco Difesa Grande	Gravina in Puglia	Bari	91	D'Alonzo, F.; Perilli, M. Quattro nuovi ibridi naturali di Ophrys nel Parco Nazionale dell'Alta Murgia (Bari, Puglia). GIROS Orch. Spont. Eur. 2016, 59 (2), 291-310.
Ophrys passionis Sennen subsp. garganica E. Nelson ex H. Baumann & R. Lorenz	Ophrys passionis Sennen ex Devillers-Tersch. & Devillers subsp. passionis	Ophrys garganica E.Nelson ex O.Danesch & E.Danesch	E	RNP Litorale di Ugento	Ugento	Lecce	161	Gennaio, R. Ophrys iricolor subspp. eleonorae e lojaconoi, prime segnalazioni per il Salento (Puglia). GIROS Orch. Spont. Eur. 2016, 59 (2), 311-315.
Ophrys passionis Sennen subsp. garganica E. Nelson ex H. Baumann & R. Lorenz	Ophrys passionis Sennen ex Devillers-Tersch. & Devillers subsp. passionis	Ophrys garganica E.Nelson ex O.Danesch & E.Danesch	E	Foresta Mercadante, NP Alta Murgia	Cassano delle Murge	Bari	93	De Leo, V. Due importanti ritrovamenti di Ophrys nella Murgia barese: O. crabronifera subsp. pollinensis (prima segnalazione in Puglia) e O. oxyrrhynchos subsp. ingrassiae (prima segnalazione nella provincia di Bari). GIROS Orch. Spont. Eur. 2016, 59 (2), 329-333.
Ophrys passionis Sennen subsp. garganica E. Nelson ex H. Baumann & R. Lorenz	Ophrys passionis Sennen ex Devillers-Tersch. & Devillers subsp. passionis	Ophrys garganica E.Nelson ex O.Danesch & E.Danesch	E	Masseria Plantamura	Cassano delle Murge	Bari	93	De Leo, V. Due importanti ritrovamenti di Ophrys nella Murgia barese: O. crabronifera subsp. pollinensis (prima segnalazione in Puglia) e O. oxyrrhynchos subsp. ingrassiae (prima segnalazione nella provincia di Bari). GIROS Orch. Spont. Eur. 2016, 59 (2), 329-333.
Ophrys passionis Sennen subsp. garganica E. Nelson ex H. Baumann & R. Lorenz	Ophrys passionis Sennen ex Devillers-Tersch. & Devillers subsp. passionis	Ophrys garganica E.Nelson ex O.Danesch & E.Danesch	E	Serra di Rottacapozza	Ugento	Lecce	142	Gennaio, R.; Gargiulo, M.; Medagli, P.; Chetta, F.S. Ophrys x montalciniae (O. incubacea subsp. incubacea x O. sphegodes subsp. classica), nuovo ibrido naturale del Salento (Puglia). GIROS Orch. Spont. Eur. 2016, 59 (2), 339-346.
Ophrys passionis Sennen subsp. garganica E. Nelson ex H. Baumann & R. Lorenz	Ophrys passionis Sennen ex Devillers-Tersch. & Devillers subsp. passionis	Ophrys garganica E.Nelson ex O.Danesch & E.Danesch	E	Masseria Carmine	Taranto	Taranto	94	Dura, T. Ritrovamento presso Taranto (Puglia) del rarissimo ibrido Ophrys x circlarium nothosubsp. circlarium (O. lutea subsp. lutea x O. tarentina). GIROS Orch. Spont. Eur. 2016, 59 (2), 381-388.
Ophrys passionis Sennen subsp. garganica E. Nelson ex H. Baumann & R. Lorenz	Ophrys passionis Sennen ex Devillers-Tersch. & Devillers subsp. passionis	Ophrys garganica E.Nelson ex O.Danesch & E.Danesch	E	Li Foggi, RNP Isola di S. Andrea e Litorale di Punta Pizzo	Gallipoli	Lecce	158	Gennaio, R.; Gargiulo, M.; Medagli, P.; Chetta, F.S. Due nuovi ibridi di Ophrys incubacea subsp. brutia nel Salento. GIROS Orch. Spont. Eur. 2016, 59 (2), 389-395.
Ophrys passionis Sennen subsp. garganica E. Nelson ex H. Baumann & R. Lorenz	Ophrys passionis Sennen ex Devillers-Tersch. & Devillers subsp. passionis	Ophrys garganica E.Nelson ex O.Danesch & E.Danesch	E	Serra di Rottacapozza, PNR Litorale di Ugento	Ugento	Lecce	158	Gennaio, R.; Gargiulo, M.; Medagli, P.; Chetta, F.S. Due nuovi ibridi di Ophrys incubacea subsp. brutia nel Salento. GIROS Orch. Spont. Eur. 2016, 59 (2), 389-395.
Ophrys passionis Sennen subsp. garganica E. Nelson ex H. Baumann & R. Lorenz	Ophrys passionis Sennen ex Devillers-Tersch. & Devillers subsp. passionis	Ophrys garganica E.Nelson ex O.Danesch & E.Danesch	E	Gargano, 47 m slm	Peschici	Foggia	144	D'Alonzo, F.; Perilli, F. Quattro nuovi ibridi naturali di Ophrys del Gargano (Foggia, Puglia). GIROS Orch. Spont. Eur. 2017, 60 (1), 5-25.
Ophrys passionis Sennen subsp. garganica E. Nelson ex H. Baumann & R. Lorenz	Ophrys passionis Sennen ex Devillers-Tersch. & Devillers subsp. passionis	Ophrys garganica E.Nelson ex O.Danesch & E.Danesch	E	ORNR Barsento	Noci, Alberobello, Putignano, Castellana Grotte	Bari	70	Gennaio, R.; Lavarra, P. Note preliminari sulla presenza di Orchidaceae nel territorio del Barsento (Bari, Puglia). GIROS Orch. Spont. Eur. 2017, 60 (1), 71-82.
Ophrys passionis Sennen subsp. garganica E. Nelson ex H. Baumann & R. Lorenz	Ophrys passionis Sennen ex Devillers-Tersch. & Devillers subsp. passionis	Ophrys garganica E.Nelson ex O.Danesch & E.Danesch	E	Porto Badisco	Otranto	Lecce	29	Lumare, F.; Medagli, P.; Biagioli, M. Primo ritrovamento in Italia (Salento, Puglia) di Anacamptis papilionacea subsp. aegaea. GIROS Orch. Spont. Eur. 2017, 60 (1), 83-89.
Ophrys passionis Sennen subsp. garganica E. Nelson ex H. Baumann & R. Lorenz	Ophrys passionis Sennen ex Devillers-Tersch. & Devillers subsp. passionis	Ophrys garganica E.Nelson ex O.Danesch & E.Danesch	E	Bosco Valle Vincolis, Monti Dauni	Deliceto	Foggia	117	Santoro, G. Nuove segnalazioni di Orchidaceae sui monti Dauni (Foggia). GIROS Orch. Spont. Eur. 2017, 60 (1), 147-150.
Ophrys passionis Sennen subsp. garganica E. Nelson ex H. Baumann & R. Lorenz	Ophrys passionis Sennen ex Devillers-Tersch. & Devillers subsp. passionis	Ophrys garganica E.Nelson ex O.Danesch & E.Danesch	E	Le Coste	Deliceto	Foggia	117	Santoro, G. Nuove segnalazioni di Orchidaceae sui monti Dauni (Foggia). GIROS Orch. Spont. Eur. 2017, 60 (1), 147-150.
Ophrys passionis Sennen subsp. garganica E. Nelson ex H. Baumann & R. Lorenz	Ophrys passionis Sennen ex Devillers-Tersch. & Devillers subsp. passionis	Ophrys garganica E.Nelson ex O.Danesch & E.Danesch	E	Gargano	San Marco in Lamis	Foggia	155	D'Alonzo, F.; Perilli, M.; Biagioli, M. Tre nuovi ibridi naturali di Ophrys nel Parco Nazionale del Gargano (Foggia, Puglia settentrionale). GIROS Orch.Spont. Eur. 2017, 60 (2), 308-321.
Ophrys passionis Sennen subsp. garganica E. Nelson ex H. Baumann & R. Lorenz	Ophrys passionis Sennen ex Devillers-Tersch. & Devillers subsp. passionis	Ophrys garganica E.Nelson ex O.Danesch & E.Danesch	E	Fontanelle, RNP Litorale di Ugento	Ugento	Lecce	81	Gennaio, R. Serapias apulica subsp. uxentina, un nuovo taxon salentino (Puglia). GIROS Orch. Spont. Eur. 2017, 60 (2), 347-360.
Ophrys passionis Sennen subsp. garganica E. Nelson ex H. Baumann & R. Lorenz	Ophrys passionis Sennen ex Devillers-Tersch. & Devillers subsp. passionis	Ophrys garganica E.Nelson ex O.Danesch & E.Danesch	E	Bosco Quarto, PN Alta Murgia	Toritto	Bari	46	D'Alonzo, F.; Perilli, M.; Biagioli, M. Tre nuovi ibridi naturali di Ophrys nella Murgia materana (Basilicata) e barese (Puglia). GIROS Orch. Spont. Eur. 2017, 60 (2), 404-420.
Ophrys passionis Sennen subsp. garganica E. Nelson ex H. Baumann & R. Lorenz	Ophrys passionis Sennen ex Devillers-Tersch. & Devillers subsp. passionis	Ophrys garganica E.Nelson ex O.Danesch & E.Danesch	E	Li Foggi	Gallipoli	Lecce	71	Gennaio, R. Prima descrizione dell'ibrido naturale Ophrys x barbarae (O. lutea x O. sicula). GIROS Orch. Spont. Eur. 2017, 60 (2), 421-426.
Ophrys passionis Sennen subsp. garganica E. Nelson ex H. Baumann & R. Lorenz	Ophrys passionis Sennen ex Devillers-Tersch. & Devillers subsp. passionis	Ophrys garganica E.Nelson ex O.Danesch & E.Danesch	E	Macchie di San Cataldo, contrada Ramanno	Lecce	Lecce	143	Serafino, S.; Gennaio, R.; Chetta, F.S.; Gargiulo, M.; Medagli, P. Ophrys x salapiensis (O. apulica x O. bombyliflora x O. candica), un nuovo ibrido triplo del Salento. GIROS Orch. Spont. Eur. 2017, 60 (2): 438-446.
Ophrys passionis Sennen subsp. garganica E. Nelson ex H. Baumann & R. Lorenz	Ophrys passionis Sennen ex Devillers-Tersch. & Devillers subsp. passionis	Ophrys garganica E.Nelson ex O.Danesch & E.Danesch	E	SS 272 San Giovanni Rotondo-San Marco in Lamis	Foggia	Foggia	99	D'Alonzo, F.; Perilli, M.; Biagioli, M. Un nuovo ibrido naturale di Ophrys nel Parco Nazionale del Gargano (Foggia, Puglia settentrionale). GIROS Orch. Spont. Eur. 2018, 61 (2), 399-406.
Ophrys passionis Sennen subsp. garganica E. Nelson ex H. Baumann & R. Lorenz	Ophrys passionis Sennen ex Devillers-Tersch. & Devillers subsp. passionis	Ophrys garganica E.Nelson ex O.Danesch & E.Danesch	E	Contrada Lamadenza di Quasano, PN Alta Murgia	Bari	Bari	100	D'Alonzo, F.; Perilli, M.; Biagioli, M. Un nuovo ibrido di Ophrys nella Murgia barese (Puglia centrale) tra O. bombyliflora e O. oxyrrhynchos subsp. celiensis. GIROS Orch. Spont. Eur. 2018, 61 (2), 407-415.
Ophrys passionis Sennen subsp. garganica E. Nelson ex H. Baumann & R. Lorenz	Ophrys passionis Sennen ex Devillers-Tersch. & Devillers subsp. passionis	Ophrys garganica E.Nelson ex O.Danesch & E.Danesch	E		Vernole	Lecce	145	Chetta, F.S.; Gennaio, R.; Gargiulo, M.; Serafino, S.; Medagli, P. Ritrovamento nel Salento leccese di Ophrys speculum dopo 131 anni dalla prima segnalazione di Henry Groves. GIROS Orch. Spont. Eur. 2018, 61 (2), 429-433.
Ophrys passionis Sennen subsp. garganica E. Nelson ex H. Baumann & R. Lorenz	Ophrys passionis Sennen ex Devillers-Tersch. & Devillers subsp. passionis	Ophrys garganica E.Nelson ex O.Danesch & E.Danesch	E	Macchie di San Cataldo	Lecce	Lecce	112	Lumare, F.; Medagli, P.; Dura, T.; Serafino, S.; Anelli, S.; Biagioli, M. Presenza sulla costa adriatica leccese di Ophrys tarentina e del suo ibrido con O. passionis subsp. garganica (Salento, Puglia meridionale). GIROS Orch. Spont. Eur. 2018, 61 (2), 490-497.
Ophrys passionis Sennen subsp. garganica E. Nelson ex H. Baumann & R. Lorenz	Ophrys passionis Sennen ex Devillers-Tersch. & Devillers subsp. passionis	Ophrys garganica E.Nelson ex O.Danesch & E.Danesch	E	Macchie di San Cataldo	Lecce	Lecce	28	Lumare, F.; Medagli, P. Una nuova entità salentina, Ophrys tenthredinifera subsp. neglecta var. expansa, a confronto con Ophrys tardans. GIROS Orch. Spont. Eur. 2018, 61 (1), 28-40.
Ophrys passionis Sennen subsp. garganica E. Nelson ex H. Baumann & R. Lorenz	Ophrys passionis Sennen ex Devillers-Tersch. & Devillers subsp. passionis	Ophrys garganica E.Nelson ex O.Danesch & E.Danesch	E	Gargano	Sannicandro Garganico	Foggia	48	D'Alonzo, F.; Perilli, M.; Biagioli, M. Quattro nuovi ibridi naturali di Ophrys nel Parco Nazionale del Gargano (Foggia, Puglia settentrionale). GIROS Orch. Spont. Eur. 2018, 61 (1), 60-78.
Ophrys passionis Sennen subsp. garganica E. Nelson ex H. Baumann & R. Lorenz	Ophrys passionis Sennen ex Devillers-Tersch. & Devillers subsp. passionis	Ophrys garganica E.Nelson ex O.Danesch & E.Danesch	E	Gargano	San Giovanni Rotondo	Foggia	48	D'Alonzo, F.; Perilli, M.; Biagioli, M. Quattro nuovi ibridi naturali di Ophrys nel Parco Nazionale del Gargano (Foggia, Puglia settentrionale). GIROS Orch. Spont. Eur. 2018, 61 (1), 60-78.
Ophrys passionis Sennen subsp. garganica E. Nelson ex H. Baumann & R. Lorenz	Ophrys passionis Sennen ex Devillers-Tersch. & Devillers subsp. passionis	Ophrys garganica E.Nelson ex O.Danesch & E.Danesch	E	San Marzano di San Giuseppe	San Marzano di San Giuseppe	Taranto	163	Mascia, G.; Labadessa, R. La presenza in Puglia di Ophrys fusca subsp. calocaerina. GIROS Orch. Spont. Eur. 2019, 62 (1), 36-40.
Ophrys passionis Sennen subsp. garganica E. Nelson ex H. Baumann & R. Lorenz	Ophrys passionis Sennen ex Devillers-Tersch. & Devillers subsp. passionis	Ophrys garganica E.Nelson ex O.Danesch & E.Danesch	E	SR Le Cesine	Vernole	Lecce	160	Gennaio, R.; Medagli, P. Un nuovo triplo ibrido di Ophrys nel Salento (Puglia): O. bombyliflora x O. passionis subsp. garganica x O. sphegodes subsp. classica. GIROS Orch. Spont. Eur. 2019, 62 (2), 364-370.
Ophrys passionis Sennen subsp. garganica E. Nelson ex H. Baumann & R. Lorenz	Ophrys passionis Sennen ex Devillers-Tersch. & Devillers subsp. passionis	Ophrys garganica E.Nelson ex O.Danesch & E.Danesch	E	Macchie di San Cataldo	Lecce	Lecce	152	Lumare, F.; Medagli, P.; Dura, T.; Anelli, S. Studio morfologico su una popolazione di Ophrys x salentina (O. holosericea subsp. apulica x O. tenthredinifera subsp. neglecta). GIROS Orch. Spont. Eur. 2019, 62 (1), 123-132.
Ophrys passionis Sennen subsp. garganica E. Nelson ex H. Baumann & R. Lorenz	Ophrys passionis Sennen ex Devillers-Tersch. & Devillers subsp. passionis	Ophrys garganica E.Nelson ex O.Danesch & E.Danesch	E	Bosco Difesa Grande	Gravina in Puglia	Bari	50	D'Alonzo, F.; Perilli, M.; Biagioli, M. Nuovi ibridi di Ophrys in Puglia e Basilicata. GIROS Orch. Spont. Eur. 2019, 62 (1), 161-178.
Ophrys passionis Sennen subsp. garganica E. Nelson ex H. Baumann & R. Lorenz	Ophrys passionis Sennen ex Devillers-Tersch. & Devillers subsp. passionis	Ophrys garganica E.Nelson ex O.Danesch & E.Danesch	E	Torre San Giovanni	Ugento	Lecce	148	Chetta, F.S.; Gennaio, R.; Gargiulo, M.; Serafino, S. Presenza di Ophrys tarentina lungo la costa ionica leccese (Salento, Puglia meridionale). GIROS Orch. Spont. Eur. 2020, 63 (2), 316-321.
Ophrys passionis Sennen subsp. garganica E. Nelson ex H. Baumann & R. Lorenz	Ophrys passionis Sennen ex Devillers-Tersch. & Devillers subsp. passionis	Ophrys garganica E.Nelson ex O.Danesch & E.Danesch	E	Punta Pizzo	Gallipoli	Lecce	148	Chetta, F.S.; Gennaio, R.; Gargiulo, M.; Serafino, S. Presenza di Ophrys tarentina lungo la costa ionica leccese (Salento, Puglia meridionale). GIROS Orch. Spont. Eur. 2020, 63 (2), 316-321.
Ophrys passionis Sennen subsp. garganica E. Nelson ex H. Baumann & R. Lorenz	Ophrys passionis Sennen ex Devillers-Tersch. & Devillers subsp. passionis	Ophrys garganica E.Nelson ex O.Danesch & E.Danesch	E	Bosco Difesa Grande	Gravina in Puglia	Bari	139	D'Alonzo, F.; Perilli, M.; Biagioli, M. Nuovi ibridi di Ophrys nella Murgia barese (Puglia meridionale). GIROS Orch. Spont. Eur. 2020, 63 (2), 322-337.
Ophrys passionis Sennen subsp. garganica E. Nelson ex H. Baumann & R. Lorenz	Ophrys passionis Sennen ex Devillers-Tersch. & Devillers subsp. passionis	Ophrys garganica E.Nelson ex O.Danesch & E.Danesch	E	Macchie di San Cataldo	Lecce	Lecce	53	Lumare, F.; Medagli, P.; Anelli, S. Le Orchidacee delle Macchie di S. Cataldo (Lecce). GIROS Orch. Spont. Eur. 2020, 63 (1), 207-217.
Ophrys passionis Sennen subsp. garganica E. Nelson ex H. Baumann & R. Lorenz	Ophrys passionis Sennen ex Devillers-Tersch. & Devillers subsp. passionis	Ophrys garganica E.Nelson ex O.Danesch & E.Danesch	E	Manfredonia	Manfredonia	Foggia	54	D'Alonzo, F.; Perilli, M.; Biagioli, M. Due nuovi ibridi garganici di Ophrys sipontensis (Puglia). GIROS Orch. Spont Eur. 2020, 63 (1), 25-36.
Ophrys passionis Sennen subsp. garganica E. Nelson ex H. Baumann & R. Lorenz	Ophrys passionis Sennen ex Devillers-Tersch. & Devillers subsp. passionis	Ophrys garganica E.Nelson ex O.Danesch & E.Danesch	E	San Marco in Lamis	San Marco in Lamis	Foggia	119	Perilli, M.; Biagioli, M. Tre nuovi ibridi di Ophrys nel Gargano (Puglia). GIROS Orch.Spont. Eur. 2020, 63 (2), 500-515.
Ophrys passionis Sennen subsp. garganica E. Nelson ex H. Baumann & R. Lorenz	Ophrys passionis Sennen ex Devillers-Tersch. & Devillers subsp. passionis	Ophrys garganica E.Nelson ex O.Danesch & E.Danesch	E	San Giovanni Rotondo	San Giovanni Rotondo	Foggia	54	D'Alonzo, F.; Perilli, M.; Biagioli, M. Due nuovi ibridi garganici di Ophrys sipontensis (Puglia). GIROS Orch. Spont Eur. 2020, 63 (1), 25-36.
Ophrys passionis Sennen subsp. garganica E. Nelson ex H. Baumann & R. Lorenz	Ophrys passionis Sennen ex Devillers-Tersch. & Devillers subsp. passionis	Ophrys garganica E.Nelson ex O.Danesch & E.Danesch	E	Apricena	Apricena	Foggia	101	D'Alonzo, F.; Perilli, M.; Biagioli, M. Tre nuovi ibridi naturali di Ophrys nel Gargano (Puglia). GIROS Orch. Spont. Eur. 2021, 64 (1), 66-82.
Ophrys passionis Sennen subsp. garganica E. Nelson ex H. Baumann & R. Lorenz	Ophrys passionis Sennen ex Devillers-Tersch. & Devillers subsp. passionis	Ophrys garganica E.Nelson ex O.Danesch & E.Danesch	E	San Giovanni Rotondo	San Giovanni Rotondo	Foggia	101	D'Alonzo, F.; Perilli, M.; Biagioli, M. Tre nuovi ibridi naturali di Ophrys nel Gargano (Puglia). GIROS Orch. Spont. Eur. 2021, 64 (1), 66-82.
Ophrys passionis Sennen subsp. garganica E. Nelson ex H. Baumann & R. Lorenz	Ophrys passionis Sennen ex Devillers-Tersch. & Devillers subsp. passionis	Ophrys garganica E.Nelson ex O.Danesch & E.Danesch	E	Bosco comunale Ruvo di Puglia	Ruvo di Puglia	Bari	113	D'Alonzo, F.; Leone, F.; Biagioli, M. Ophrys speculum nel Parco Nazionale dell'Alta Murgia (Bari, Puglia). GIROS Orch. Spont. Eur. 2021, 64 (2), 278-281.
Ophrys passionis Sennen ex Devillers-Tersch. & Devillers	Ophrys passionis Sennen ex Devillers-Tersch. & Devillers subsp. passionis	Ophrys garganica E.Nelson ex O.Danesch & E.Danesch	E	SS 99	Altamura	Bari	32	D'Alonzo, F.; Perilli, M.; Biagioli, M. Un nuovo ibrido di Ophrys (O. apulica x O. sipontensis) nella Murgia barese (Puglia centrale). GIROS Orch. Spont. Eur. 2022, 65 (2), 231-237.
Ophrys passionis Sennen ex Devillers-Tersch. & Devillers	Ophrys passionis Sennen ex Devillers-Tersch. & Devillers subsp. passionis	Ophrys garganica E.Nelson ex O.Danesch & E.Danesch	E		Altamura	Bari	33	D'Alonzo, F.; Biagioli, M. Segnalazioni di due entità rarissime nella Puglia centrale (Anacamptis x murginaa e Ophrys speculum). GIROS Orch. Spont. Eur. 2022, 65 (2), 238-246.
Ophrys passionis Sennen ex Devillers-Tersch. & Devillers	Ophrys passionis Sennen ex Devillers-Tersch. & Devillers subsp. passionis	Ophrys garganica E.Nelson ex O.Danesch & E.Danesch	E	Zona Roto Galeta	Leverano	Lecce	34	Gennaio, R. Prima segnalazione italiana di xSerapicamptis myrtoa (Anacamptis papilionacea x Serapias bergonii) nel Salento (Puglia meridionale). GIROS Orch. Spont. Eur. 2022, 65 (2), 247-251.
Ophrys garganica E.Nelson ex O.Danesch et E.Danesch	Ophrys passionis Sennen ex Devillers-Tersch. & Devillers subsp. passionis	Ophrys garganica E.Nelson ex O.Danesch & E.Danesch	E	Frazione di Mezzagrande	Lecce	Lecce	150	Serafino, S.; Mascia, G.; Chetta, F.S. Una popolazione di Ophrys tarentina nel Salento leccese (Puglia meridionale). GIROS Orch. Spont Eur. 2022, 65 (2), 312-317.
Ophrys holosericea (Burm. f.) Greuter subsp. gracilis (Büel, O. Danesch & E. Danesch) Büel, O. Danesch & E. Danesch	Ophrys gracilis (Büel, O.Danesch & E.Danesch) Paulus	Ophrys gracilis (Büel, O.Danesch & E.Danesch) Englmaier	E	Fajarama	San Marco in Lamis	Foggia	132	Perilli, M. Ophrys holosericea subsp. gracilis (Buel, O. Danesch & E. Danesch) Buel, O. Danesch & E. Danesch, prima segnalazione per la Puglia. GIROS Notizie 2009, 42, 19.
Ophrys holosericea (Burm. f.) Greuter subsp. gracilis (Büel, O. Danesch & E. Danesch) Büel, O. Danesch & E. Danesch	Ophrys gracilis (Büel, O.Danesch & E.Danesch) Paulus	Ophrys gracilis (Büel, O.Danesch & E.Danesch) Englmaier	E	nord del Gargano, strada SS 89 tra Sannicandro Garganico e Cagnano Varano al km. 30,7	Foggia	Foggia	89	Liverani, V.; Romolini, R. Ophrys holosericea subsp. paolina, nuova sottospecie del nord del Gargano (Puglia, Italia). J. Eur. Orch. 2010, 42 (3-4), 467-476.
Ophrys holosericea (Burm. f.) Greuter subsp. gracilis (Büel, O. Danesch & E. Danesch) Büel, O. Danesch & E. Danesch	Ophrys gracilis (Büel, O.Danesch & E.Danesch) Paulus	Ophrys gracilis (Büel, O.Danesch & E.Danesch) Englmaier	E	San Marco in Lamis	San Marco in Lamis	Foggia	157	Perilli, M. Tre nuovi ibridi naturali di Ophrys del Gargano. Giros Notizie 2012, 51, 108-110.
Ophrys holosericea (Burm. f.) Greuter subsp. gracilis (Büel, O. Danesch & E. Danesch) Büel, O. Danesch & E. Danesch	Ophrys gracilis (Büel, O.Danesch & E.Danesch) Paulus	Ophrys gracilis (Büel, O.Danesch & E.Danesch) Englmaier	E	Bosco Difesa Grande	Gravina in Puglia	Bari	27	D'Alonzo, F. Le orchidee della Murgia barese e materana. Parco Nazionale dell'Alta Murgia barese - Parco Regionale della Murgia materana - Bosco Difesa Grande. GIROS Notizie 2013, 54, 24-38.
Ophrys holosericea (Burm. f.) Greuter subsp. gracilis (Büel, O. Danesch & E. Danesch) Büel, O. Danesch & E. Danesch	Ophrys gracilis (Büel, O.Danesch & E.Danesch) Paulus	Ophrys gracilis (Büel, O.Danesch & E.Danesch) Englmaier	E	Bosco Difesa Grande	Gravina in Puglia	Bari	35	D'Alonzo F. Descrizione di un nuovo ibrido di Ophrys in Puglia: Ophrys x difesagrandeana D'Alonzo [O. apulica (O. Danesch & E. Danesch) O. Danesch & E. Danesch x O. conradiae Melki & Deschâtres]. GIROS Notizie 2014, 57, 32-34.
Ophrys gracilis (Büel, O. Danesch & E. Danesch) Paulus	Ophrys gracilis (Büel, O.Danesch & E.Danesch) Paulus	Ophrys gracilis (Büel, O.Danesch & E.Danesch) Englmaier	E	Fajarama	San Marco in Lamis	Foggia	140	Perilli, M. Cinque nuovi ibridi naturali di Ophrys del Gargano (Puglia). GIROS Orch. Spont. Eur. 2015, 58 (2), 309-316.
Ophrys gracilis (Büel, O. Danesch & E. Danesch) Paulus	Ophrys gracilis (Büel, O.Danesch & E.Danesch) Paulus	Ophrys gracilis (Büel, O.Danesch & E.Danesch) Englmaier	E	Fajarama	San Marco in Lamis	Foggia	31	Perilli, M. Ritrovamenti nel Gargano interno di Orchidaceae a fiori apo e ipocromatici e di un'intera popolazione di Serapias lingua con lusus fiorali. GIROS Orch. Spont. Eur. 2015, 58 (2), 338-342.
Ophrys holosericea (Burm. f.) Greuter subsp. gracilis (Büel, O. Danesch & E. Danesch) Büel, O. Danesch & E. Danesch	Ophrys gracilis (Büel, O.Danesch & E.Danesch) Paulus	Ophrys gracilis (Büel, O.Danesch & E.Danesch) Englmaier	E	Gargano	San Marco in Lamis	Foggia	48	D'Alonzo, F.; Perilli, M.; Biagioli, M. Quattro nuovi ibridi naturali di Ophrys nel Parco Nazionale del Gargano (Foggia, Puglia settentrionale). GIROS Orch. Spont. Eur. 2018, 61 (1), 60-78.
Ophrys holosericea (Burm. f.) Greuter subsp. gracilis (Büel, O. Danesch & E. Danesch) Büel, O. Danesch & E. Danesch	Ophrys gracilis (Büel, O.Danesch & E.Danesch) Paulus	Ophrys gracilis (Büel, O.Danesch & E.Danesch) Englmaier	E	San Marco in Lamis	San Marco in Lamis	Foggia	119	Perilli, M.; Biagioli, M. Tre nuovi ibridi di Ophrys nel Gargano (Puglia). GIROS Orch.Spont. Eur. 2020, 63 (2), 500-515.
Ophrys holosericea (Burm. f.) Greuter subsp. gracilis (Büel, O. Danesch & E. Danesch) Büel, O. Danesch & E. Danesch	Ophrys gracilis (Büel, O.Danesch & E.Danesch) Paulus	Ophrys gracilis (Büel, O.Danesch & E.Danesch) Englmaier	E	Monte Sant'Angelo	Monte S. Angelo	Foggia	101	D'Alonzo, F.; Perilli, M.; Biagioli, M. Tre nuovi ibridi naturali di Ophrys nel Gargano (Puglia). GIROS Orch. Spont. Eur. 2021, 64 (1), 66-82.
Ophrys gravinensis D'Alonzo	Ophrys gravinensis D'Alonzo	Ophrys gravinensis D'Alonzo	E	Trullo di sopra	Poggiorsini	Bari	67	D'Alonzo, F. Nuove stazioni di Ophrys gravinensis in Puglia e descrizione di due suoi ibridi. GIROS Orch. Spont. Eur. 2015, 58 (2), 247-261.
Ophrys gravinensis D'Alonzo	Ophrys gravinensis D'Alonzo	Ophrys gravinensis D'Alonzo	E	Pulicchio di Gravina	Gravina in Puglia	Bari	114	D'Alonzo, F. Ophrys gravinensis, nuova specie endemica della Puglia. GIROS Orch. Spont. Eur. 2015, 58 (1), 98-106.
Ophrys gravinensis D'Alonzo	Ophrys gravinensis D'Alonzo	Ophrys gravinensis D'Alonzo	E	Foresta Mercadante	Cassano delle Murge	Bari	67	D'Alonzo, F. Nuove stazioni di Ophrys gravinensis in Puglia e descrizione di due suoi ibridi. GIROS Orch. Spont. Eur. 2015, 58 (2), 247-261.
Ophrys gravinensis D'Alonzo	Ophrys gravinensis D'Alonzo	Ophrys gravinensis D'Alonzo	E	Pulicchio di Gravina	Gravina in Puglia	Bari	5	Wagensommer, R.P.; Medagli, P.; Turco, A.; Perrino, E.V. IUCN Red List evaluation of the Orchidaceae endemic to Apulia (Italy) and considerations on the application of the IUCN protocol to rare species. Nat. Conserv. Res. 2020, 5 (Suppl. 1), 90-101. https://dx.doi.org/10.24189/ncr.2020.033
Ophrys gravinensis D'Alonzo	Ophrys gravinensis D'Alonzo	Ophrys gravinensis D'Alonzo	E	Senarico grande	Spinazzola	Bari	67	D'Alonzo, F. Nuove stazioni di Ophrys gravinensis in Puglia e descrizione di due suoi ibridi. GIROS Orch. Spont. Eur. 2015, 58 (2), 247-261.
Ophrys gravinensis D'Alonzo	Ophrys gravinensis D'Alonzo	Ophrys gravinensis D'Alonzo	E	NP Alta Murgia	Gravina in Puglia	Bari	114	D'Alonzo, F. Ophrys gravinensis, nuova specie endemica della Puglia. GIROS Orch. Spont. Eur. 2015, 58 (1), 98-106.
Ophrys gravinensis D'Alonzo	Ophrys gravinensis D'Alonzo	Ophrys gravinensis D'Alonzo	E	Bosco Difesa Grande	Gravina in Puglia	Bari	67	D'Alonzo, F. Nuove stazioni di Ophrys gravinensis in Puglia e descrizione di due suoi ibridi. GIROS Orch. Spont. Eur. 2015, 58 (2), 247-261.
Ophrys gravinensis D'Alonzo	Ophrys gravinensis D'Alonzo	Ophrys gravinensis D'Alonzo	E	Pulicchio	Gravina in Puglia	Bari	67	D'Alonzo, F. Nuove stazioni di Ophrys gravinensis in Puglia e descrizione di due suoi ibridi. GIROS Orch. Spont. Eur. 2015, 58 (2), 247-261.
Ophrys gravinensis D'Alonzo	Ophrys gravinensis D'Alonzo	Ophrys gravinensis D'Alonzo	E	Pulicchio	Gravina in Puglia	Bari	67	D'Alonzo, F. Nuove stazioni di Ophrys gravinensis in Puglia e descrizione di due suoi ibridi. GIROS Orch. Spont. Eur. 2015, 58 (2), 247-261.
Ophrys gravinensis D'Alonzo	Ophrys gravinensis D'Alonzo	Ophrys gravinensis D'Alonzo	E	Pulicchio	Gravina in Puglia	Bari	91	D'Alonzo, F.; Perilli, M. Quattro nuovi ibridi naturali di Ophrys nel Parco Nazionale dell'Alta Murgia (Bari, Puglia). GIROS Orch. Spont. Eur. 2016, 59 (2), 291-310.
Ophrys gravinensis D'Alonzo	Ophrys gravinensis D'Alonzo	Ophrys gravinensis D'Alonzo	E	Pulicchio	Gravina in Puglia	Bari	91	D'Alonzo, F.; Perilli, M. Quattro nuovi ibridi naturali di Ophrys nel Parco Nazionale dell'Alta Murgia (Bari, Puglia). GIROS Orch. Spont. Eur. 2016, 59 (2), 291-310.
Ophrys gravinensis D'Alonzo	Ophrys gravinensis D'Alonzo	Ophrys gravinensis D'Alonzo	E	Pulicchio	Gravina in Puglia	Bari	91	D'Alonzo, F.; Perilli, M. Quattro nuovi ibridi naturali di Ophrys nel Parco Nazionale dell'Alta Murgia (Bari, Puglia). GIROS Orch. Spont. Eur. 2016, 59 (2), 291-310.
Ophrys gravinensis D'Alonzo	Ophrys gravinensis D'Alonzo	Ophrys gravinensis D'Alonzo	E	Grumo Appula	Grumo Appula	Bari	49	D'Alonzo, F.; Perilli, M.; Biagioli, M. Sei nuovi ibridi di Ophrys, cinque nella Murgia barese (Puglia) e uno in Basilicata. GIROS Orch. Spont. Eur. 2019, 62 (2), 320-349.
Ophrys gravinensis D'Alonzo	Ophrys gravinensis D'Alonzo	Ophrys gravinensis D'Alonzo	E	Pulicchio di Gravina	Gravina in Puglia	Bari	49	D'Alonzo, F.; Perilli, M.; Biagioli, M. Sei nuovi ibridi di Ophrys, cinque nella Murgia barese (Puglia) e uno in Basilicata. GIROS Orch. Spont. Eur. 2019, 62 (2), 320-349.
Ophrys incubacea Bianca	Ophrys incubacea Bianca	Ophrys incubacea Bianca		Torre San Giovanni	Ugento	Lecce	75	Gennaio, R. Osservazioni su alcune anomalie fiorali in esemplari di Ophrys apifera Huds. presso Torre San Giovanni, Ugento (Le). GIROS Notizie 2003, 22, 29-30.
Ophrys incubacea Bianca	Ophrys incubacea Bianca	Ophrys incubacea Bianca		Gargano	Foggia	Foggia	138	D’Emerico, S.; Pignone, D.; Bartolo, G.; Pulvirenti, S.; Terrasi, C.; Stuto, S.; Scrugli, A. Karyomorphology, heterochromatin patterns and evolution in the genus Ophrys (Orchidaceae). Bot. J. Linn. Soc. 2005, 148, 87–99. https://doi.org/10.1111/j.1095-8339.2005.00393.x.
Ophrys incubacea Bianca	Ophrys incubacea Bianca	Ophrys incubacea Bianca		NP Alta Murgia	Gravina in Puglia	Bari	42	Perrino, P.; Laghetti, G.; Tersi, M. Modern concepts for the sustainable use of Plant Genetic Resources in the Mediterranean natural protected areas: the case study of the Alta Murgia Park (Italy). Genet. Resour. Crop Evol. 2006, 53, 695-710. https://doi.10.1007/s10722-004-3942-x
Ophrys incubacea Bianca	Ophrys incubacea Bianca	Ophrys incubacea Bianca		lungo la costa	Monopoli	Bari	58	Perrino, E.V.; Signorile, G. Costa di Monopoli (Puglia): checklist della flora vascolare. Inform. Bot. Ital. 2009, 41 (2), 263-279.
Ophrys incubacea Bianca	Ophrys incubacea Bianca	Ophrys incubacea Bianca		Gravaglione	Altamura	Bari	87	Medagli, P.; Cillo, N. Ophrys murgiana Cillo, Medagli & Margherita, specie nuova delle Murge (Puglia, Italia meridionale). GIROS Notizie 2009, 41, 23–25.
Ophrys incubacea Bianca	Ophrys incubacea Bianca	Ophrys incubacea Bianca		Torre San Giovanni	Ugento	Lecce	76	Gennaio, R. Ophrys x ozantina R. Gennaio [Ophrys bobyliflora Link x Ophrys parvimaculata (O. Danesch. & E. Danesch) H.F. Paulua & Gack)], un nuovo ibrido naturale rinvenuto nel Parco Regionale "Litorale di Ugento" (Salento, Puglia). GIROS Notizie 2009, 41, 28-29.
Ophrys incubacea Bianca	Ophrys incubacea Bianca	Ophrys incubacea Bianca		Nature 2000 Site Bosco di Mesola	Cassano delle Murge	Bari	88	Cillo, N. Ophrys mateolana Medagli, D'Emerico, Bianco & Ruggiero, nuove segnalazioni in provincia di Bari. GIROS Notizie 2009, 40, 38-40.
Ophrys incubacea Bianca subsp. incubacea	Ophrys incubacea Bianca	Ophrys incubacea Bianca		Palude di Cassano	Melendugno	Lecce	57	Turco, A.; Medagli, P. Serapias x marchiorii Turco & Medagli (Serapias bergonii E.G. Camus x Serapias politisii Renz) ibrido naturale nuovo del Salento. Thalassia Salentina 2009, 32, 145-150.
Ophrys incubacea Bianca	Ophrys incubacea Bianca	Ophrys incubacea Bianca		nord del Gargano, strada SS 89 tra Sannicandro Garganico e Cagnano Varano al km. 30,7	Foggia	Foggia	89	Liverani, V.; Romolini, R. Ophrys holosericea subsp. paolina, nuova sottospecie del nord del Gargano (Puglia, Italia). J. Eur. Orch. 2010, 42 (3-4), 467-476.
Ophrys incubacea Bianca	Ophrys incubacea Bianca	Ophrys incubacea Bianca		Castello Ducale di Bovino	Bovino	Foggia	133	Santoro, G. Nuove segnalazioni di Orchidaceae nei Monti Dauni Meridionali (Bovino, Foggia). GIROS Notizie 2010, 45, 34-35.
Ophrys incubacea Bianca subsp. incubacea	Ophrys incubacea Bianca	Ophrys incubacea Bianca		Macchie di San Cataldo	Lecce	Lecce	62	Medagli, P.; Turco, A. Serapias x ruggieroi e Serapias x d'emericoi ibridi naturali nuovi del Salento. Thalassia Salentina 2011, 33, 75-82.
Ophrys incubacea Bianca	Ophrys incubacea Bianca	Ophrys incubacea Bianca		Monte Sacro	Mattinata	Foggia	60	Medagli, P.; Turco, A. Ophrys x rossiniae e Ophrys x quitadamoi, due ibridi naturali nuovi del Gargano. GIROS Notizie 2011, 47, 54-57.
Ophrys incubacea Bianca subsp. incubacea	Ophrys incubacea Bianca	Ophrys incubacea Bianca		S. Paolo	Martina Franca	Taranto	61	Dura, T.; Turco, A.; Gennaio, R.; Medagli, P. Una nuova entità della Puglia: Ophrys oxyrrhynchos Tod. subsp. ingrassiae Dura, Turco, Gennaio & Medagli. GIROS Notizie 2011, 46, 37-39.
Ophrys incubacea Bianca	Ophrys incubacea Bianca	Ophrys incubacea Bianca		Ruvo di Puglia	Ruvo di Puglia	Bari	109	Turco, A.; D’Emerico, S.; Lozito, L.; Medagli, P. Ophrys peucetiae e Ophrys pseudomelena, due nuovi taxa per la Puglia. Giros Notizie 2012, 50, 4-11.
Ophrys incubacea Bianca	Ophrys incubacea Bianca	Ophrys incubacea Bianca		San Cataldo	Lecce	Lecce	109	Turco, A.; D’Emerico, S.; Lozito, L.; Medagli, P. Ophrys peucetiae e Ophrys pseudomelena, due nuovi taxa per la Puglia. Giros Notizie 2012, 50, 4-11.
Ophrys incubacea Bianca subsp. incubacea	Ophrys incubacea Bianca	Ophrys incubacea Bianca		Torre Canne	Fasano	Brindisi	78	Turco, A.; Medagli, P. Serapias x gennaioi (Serapias cordigera x Serapias orientalis subsp. apulica), ibrido naturale nuovo del Salento. Giros Notizie 2012, 49, 68-70.
Ophrys incubacea Bianca subsp. incubacea	Ophrys incubacea Bianca	Ophrys incubacea Bianca		Macchie di San Cataldo	Lecce	Lecce	63	Turco, A.; Ruggiero, L.; Gennaio, R.; D’Emerico, S. Ophrys x medaglii un nuovo ibrido naturale del Salento. Thalassia Salentina 2012, 34, 25-32.
Ophrys incubacea Bianca subsp. incubacea	Ophrys incubacea Bianca	Ophrys incubacea Bianca		Torre Colimena	Manduria	Taranto	63	Turco, A.; Ruggiero, L.; Gennaio, R.; D’Emerico, S. Ophrys x medaglii un nuovo ibrido naturale del Salento. Thalassia Salentina 2012, 34, 25-32.
Ophrys incubacea Bianca subsp. incubacea	Ophrys incubacea Bianca	Ophrys incubacea Bianca		Porto Selvaggio	Nardò	Lecce	44	Inguscio, S.; Rossi, E.; Scarpina, L.; Medagli, P. Guida alle Orchidee del Parco Naturale Regionale Porto Selvaggio e Palude del Capitano; Editrice Salentina, Galatina, 2012; pp. 1-77.
Ophrys incubacea Bianca	Ophrys incubacea Bianca	Ophrys incubacea Bianca		Acquatina di Frigole	Frigole	Lecce	64	Lumare, F.; Medagli P. Le orchidee spontanee dello "Stagno di Acquatina" (Lecce). GIROS Notizie 2013, 52, 94-96.
Ophrys incubacea Bianca subsp. incubacea	Ophrys incubacea Bianca	Ophrys incubacea Bianca		Bosco Difesa Grande	Gravina in Puglia	Bari	27	D'Alonzo, F. Le orchidee della Murgia barese e materana. Parco Nazionale dell'Alta Murgia barese - Parco Regionale della Murgia materana - Bosco Difesa Grande. GIROS Notizie 2013, 54, 24-38.
Ophrys incubacea Bianca subsp. incubacea	Ophrys incubacea Bianca	Ophrys incubacea Bianca		NP Alta Murgia	Gravina in Puglia	Bari	27	D'Alonzo, F. Le orchidee della Murgia barese e materana. Parco Nazionale dell'Alta Murgia barese - Parco Regionale della Murgia materana - Bosco Difesa Grande. GIROS Notizie 2013, 54, 24-38.
Ophrys incubacea Bianca	Ophrys incubacea Bianca	Ophrys incubacea Bianca		Monte Tre Titoli	Accadia	Foggia	120	Wagensommer, R.P.; Marrese, M.; Perrino, E.V.; Bartolucci, F.; Cancellieri, L.; Carruggio, F.; Conti, F.; Di Pietro, R.; Fortini, P.; Galasso, G.; et al. Contributo alla conoscenza floristica della Puglia: resoconto dell’escursione del Gruppo di Floristica (S.B.I.) nel 2011 nel settore meridionale dei Monti della Daunia. Inform. Bot. Ital. 2014, 46 (2), 175-208.
Ophrys incubacea Bianca	Ophrys incubacea Bianca	Ophrys incubacea Bianca		Iscatara	Roseto Val Fortore	Foggia	120	Wagensommer, R.P.; Marrese, M.; Perrino, E.V.; Bartolucci, F.; Cancellieri, L.; Carruggio, F.; Conti, F.; Di Pietro, R.; Fortini, P.; Galasso, G.; et al. Contributo alla conoscenza floristica della Puglia: resoconto dell’escursione del Gruppo di Floristica (S.B.I.) nel 2011 nel settore meridionale dei Monti della Daunia. Inform. Bot. Ital. 2014, 46 (2), 175-208.
Ophrys incubacea Bianca	Ophrys incubacea Bianca	Ophrys incubacea Bianca		Bosco Difesa Grande	Gravina in Puglia	Bari	35	D'Alonzo F. Descrizione di un nuovo ibrido di Ophrys in Puglia: Ophrys x difesagrandeana D'Alonzo [O. apulica (O. Danesch & E. Danesch) O. Danesch & E. Danesch x O. conradiae Melki & Deschâtres]. GIROS Notizie 2014, 57, 32-34.
Ophrys incubacea Bianca subsp. incubacea	Ophrys incubacea Bianca	Ophrys incubacea Bianca		Lido Marini, 66 m slm	Ugento	Lecce	66	Gennaio, R. Nuova segnalazione nel Salento di Orchis italica Poir. GIROS Notizie 2014, 57, 59-61.
Ophrys incubacea Bianca	Ophrys incubacea Bianca	Ophrys incubacea Bianca		NP Alta Murgia	Gravina in Puglia	Bari	114	D'Alonzo, F. Ophrys gravinensis, nuova specie endemica della Puglia. GIROS Orch. Spont. Eur. 2015, 58 (1), 98-106.
Ophrys incubacea Bianca	Ophrys incubacea Bianca	Ophrys incubacea Bianca		RNP Costa Otranto - S. Maria di Leuca e Bosco di Tricase	Otranto	Lecce	110	Gennaio, R.; Medagli, P. Ophrys x sulphurea Gennaio & Medagli, nuovo ibrido naturale del Salento (Puglia). GIROS Orch. Spont. Eur. 2015, 58 (1), 110-113.
Ophrys incubacea Bianca	Ophrys incubacea Bianca	Ophrys incubacea Bianca		RNP Lama Balice	Bari	Bari	90	De Leo, V. Le Orchidaceae del Parco Naturale di Lama Balice (Bari, Puglia). GIROS Orch. Spont. Eur. 2015, 58 (1), 129-135.
Ophrys incubacea Bianca	Ophrys incubacea Bianca	Ophrys incubacea Bianca		Pulicchio	Gravina in Puglia	Bari	67	D'Alonzo, F. Nuove stazioni di Ophrys gravinensis in Puglia e descrizione di due suoi ibridi. GIROS Orch. Spont. Eur. 2015, 58 (2), 247-261.
Ophrys incubacea Bianca	Ophrys incubacea Bianca	Ophrys incubacea Bianca		Pulicchio	Gravina in Puglia	Bari	67	D'Alonzo, F. Nuove stazioni di Ophrys gravinensis in Puglia e descrizione di due suoi ibridi. GIROS Orch. Spont. Eur. 2015, 58 (2), 247-261.
Ophrys incubacea Bianca	Ophrys incubacea Bianca	Ophrys incubacea Bianca		Bosco Difesa Grande	Gravina in Puglia	Bari	111	D'Alonzo, F. Un nuovo ibrido di Ophrys in Puglia: Ophrys x michelae D'Alonzo (O. oxyrrhynchos subsp. celiensis x O. tenthredinifera subsp. neglecta). GIROS Orch. Spont. Eur. 2015, 58 (2), 279-285.
Ophrys incubacea Bianca subsp. incubacea	Ophrys incubacea Bianca	Ophrys incubacea Bianca		Torre Guaceto	Carovigno	Brindisi	80	Beccarisi, L.; Marinò, F.; Medagli, P.; Zizzi, T.; Minonne, F. Inventario della flora vascolare della Riserva Naturale di Torre Guaceto (Puglia). Thalassia Salentina 2015, 37, 11-56. https://doi.10.1285/i15910725v37p11.
Ophrys incubacea Bianca	Ophrys incubacea Bianca	Ophrys incubacea Bianca		Pulicchio	Gravina in Puglia	Bari	91	D'Alonzo, F.; Perilli, M. Quattro nuovi ibridi naturali di Ophrys nel Parco Nazionale dell'Alta Murgia (Bari, Puglia). GIROS Orch. Spont. Eur. 2016, 59 (2), 291-310.
Ophrys incubacea Bianca	Ophrys incubacea Bianca	Ophrys incubacea Bianca		Pulicchio	Gravina in Puglia	Bari	91	D'Alonzo, F.; Perilli, M. Quattro nuovi ibridi naturali di Ophrys nel Parco Nazionale dell'Alta Murgia (Bari, Puglia). GIROS Orch. Spont. Eur. 2016, 59 (2), 291-310.
Ophrys incubacea Bianca	Ophrys incubacea Bianca	Ophrys incubacea Bianca		Pulicchio	Gravina in Puglia	Bari	91	D'Alonzo, F.; Perilli, M. Quattro nuovi ibridi naturali di Ophrys nel Parco Nazionale dell'Alta Murgia (Bari, Puglia). GIROS Orch. Spont. Eur. 2016, 59 (2), 291-310.
Ophrys incubacea Bianca	Ophrys incubacea Bianca	Ophrys incubacea Bianca		S.S. 89 per Cagnano Varano, presso il km 31 + 500	Sannicandro Garganico	Foggia	69	D'Alonzo, F.; Perilli, M. Due nuovi ibridi naturali di Ophrys del Gargano (Puglia). GIROS Orch. Spont. Eur. 2016, 59 (1), 60-69.
Ophrys incubacea Bianca	Ophrys incubacea Bianca	Ophrys incubacea Bianca		Starale	San Marco in Lamis	Foggia	69	D'Alonzo, F.; Perilli, M. Due nuovi ibridi naturali di Ophrys del Gargano (Puglia). GIROS Orch. Spont. Eur. 2016, 59 (1), 60-69.
Ophrys incubacea Bianca	Ophrys incubacea Bianca	Ophrys incubacea Bianca		Masseria Plantamura	Cassano delle Murge	Bari	93	De Leo, V. Due importanti ritrovamenti di Ophrys nella Murgia barese: O. crabronifera subsp. pollinensis (prima segnalazione in Puglia) e O. oxyrrhynchos subsp. ingrassiae (prima segnalazione nella provincia di Bari). GIROS Orch. Spont. Eur. 2016, 59 (2), 329-333.
Ophrys incubacea Bianca subsp. incubacea	Ophrys incubacea Bianca	Ophrys incubacea Bianca			Santeramo in Colle	Bari	68	Dura, T.; Biagioli, M. La presenza di Ophrys exaltata s.l. in provincia di Taranto e in Puglia. GIROS Orch. Spont. Eur. 2016, 59 (2), 277-285.
Ophrys incubacea Bianca subsp. incubacea	Ophrys incubacea Bianca	Ophrys incubacea Bianca		Serra di Rottacapozza	Ugento	Lecce	142	Gennaio, R.; Gargiulo, M.; Medagli, P.; Chetta, F.S. Ophrys x montalciniae (O. incubacea subsp. incubacea x O. sphegodes subsp. classica), nuovo ibrido naturale del Salento (Puglia). GIROS Orch. Spont. Eur. 2016, 59 (2), 339-346.
Ophrys incubacea Bianca subsp. incubacea	Ophrys incubacea Bianca	Ophrys incubacea Bianca		Serra di Rottacapozza	Ugento	Lecce	142	Gennaio, R.; Gargiulo, M.; Medagli, P.; Chetta, F.S. Ophrys x montalciniae (O. incubacea subsp. incubacea x O. sphegodes subsp. classica), nuovo ibrido naturale del Salento (Puglia). GIROS Orch. Spont. Eur. 2016, 59 (2), 339-346.
Ophrys incubacea Bianca subsp. incubacea	Ophrys incubacea Bianca	Ophrys incubacea Bianca		Li Foggi, RNP Isola di S. Andrea e Litorale di Punta Pizzo	Gallipoli	Lecce	158	Gennaio, R.; Gargiulo, M.; Medagli, P.; Chetta, F.S. Due nuovi ibridi di Ophrys incubacea subsp. brutia nel Salento. GIROS Orch. Spont. Eur. 2016, 59 (2), 389-395.
[truncated: 990 more rows]
